# Supplementary material for: The Role of Virtual Reality on Parkinson’s Disease Management: A Bibliometric and Content Analysis
Source: Sensors (Basel). 2025 Feb 26;25(5):1432. doi: 10.3390/s25051432 (PMC11902477; doi:10.3390/s25051432)
Supplement: Supplementary file 1 [file sensors-25-01432-s001.zip]

Archive with 1 entries (1 files):
- sensors-3461237-supplementary.txt
