# Supplementary material for: The Role of Virtual Reality on Parkinson’s Disease Management: A Bibliometric and Content Analysis
Source: Sensors (Basel). 2025 Feb 26;25(5):1432. doi: 10.3390/s25051432 (PMC11902477; doi:10.3390/s25051432)
Supplement: Supplementary file 1 [file sensors-25-01432-s001.zip › sensors-3461237-supplementary.txt]

FN Clarivate Analytics Web of Science
VR 1.0
PT J
AU Dores, AR
   Barbosa, F
   Marques, A
   Carvalho, IP
   De Sousa, L
   Castro-Caldas, A
AF Dores, Artemisa R.
   Barbosa, Fernando
   Marques, Antonio
   Carvalho, Irene P.
   De Sousa, Liliana
   Castro-Caldas, Alexandre
TI Virtual Reality and Rehabilitation: Why or Why Not? A Systematic
   Literature Review
SO ACTA MEDICA PORTUGUESA
LA Portuguese
DT Review
ID COGNITIVE REHABILITATION; PARKINSONS-DISEASE; CUE REACTIVITY; MEMORY;
   AGORAPHOBIA; TECHNOLOGY; STROKE
AB Regardless of the health domain involved, the process of rehabilitation remains a challenge for professionals, patients and their families. In an attempt to overcome the limitations of traditional interventions, the technology of Virtual Reality (VR) has been increasingly applied to rehabilitation and begins to provide important tools which, however, generate debate and divergent positions.
   In order to examine VR's contributions to the field of rehabilitation in terms of its advantages and limitations, this study presents a systematic review of scientific literature in this area and provides a hierarchical model describing and systematizing the nature of the studies reviewed and their main subjects.
   The literature review focused on scientific papers indexed, until November 2010, in the ISI Web of Knowledge databases. Two independent researchers analyzed the included papers in NVivo 9 and the developed model was applied to the recoding of the material. A total of 963 articles were identified, of which 288 titles and abstracts were reviewed, after application of the exclusion criteria. The model indicates, as central categories in the literature: Type of Article (Empirical, Theoretical); Project Background; Type of Approach (Assistive Technology; Augmented Reality; Traditional Approaches; Virtual Reality). This last category (VR) was exhaustively decomposed so that its applicability, effects and future trends could be documented. Results suggest that VR's advantages include: its possible application to a variety of fields, cognitive functions, behaviors, neurological disorders and physical disabilities; its characteristics and respective consequences; and its potential to overcome limitations of traditional interventions. On the side of the limitations, papers address: VR's side effects, causes for the limitations, and suggested precautions. The results show promising trends in the use of VR technology in the field of rehabilitation, with implications for its future implementation. Results further indicate the need for continuing research that evaluates VR's applicability to rehabilitation in general and (neuro) cognitive rehabilitation in particular.
C1 [Dores, Artemisa R.; De Sousa, Liliana] Univ Porto, Inst Ciencias Biomed Abel Salazar, Dept Ciencias Biomed, P-4100 Porto, Portugal.
   [Dores, Artemisa R.; Marques, Antonio] Univ Porto, Lab Reabilitacao Psicossocial, Fac Psicol & Ciencias Educ, P-4100 Porto, Portugal.
   [Dores, Artemisa R.; Marques, Antonio] Escola Super Tecnol Saude Porto, Inst Politecn Porto, Porto, Portugal.
   [Barbosa, Fernando] Univ Porto, Fac Psicol & Ciencias Educ, Lab Neuropsicofisiol, P-4100 Porto, Portugal.
   [Carvalho, Irene P.] Univ Porto, Fac Med, Dept Neurociencias Clin & Saude Mental, P-4100 Porto, Portugal.
   [Castro-Caldas, Alexandre] Univ Catolica Portuguesa, Inst Ciencias Saude, Dept Ciencias Saude, Porto, Portugal.
C3 Universidade do Porto; Universidade do Porto; Instituto Politecnico do
   Porto; Universidade do Porto; Universidade do Porto; Universidade
   Catolica Portuguesa
RP Dores, AR (corresponding author), Univ Porto, Inst Ciencias Biomed Abel Salazar, Dept Ciencias Biomed, Rua Campo Alegre 823, P-4100 Porto, Portugal.
RI Castro-Caldas, Alexandre/M-4156-2013; de Sousa, Liliana/K-9756-2014;
   Barbosa, Fernando/L-3836-2014; Carvalho, Irene/L-8031-2013
OI de Sousa, Liliana/0000-0001-6656-4595; Barbosa,
   Fernando/0000-0002-3310-5613; Castro-Caldas,
   Alexandre/0000-0002-9148-3719; Carvalho, Irene/0000-0001-7981-4442
CR Adamovich SV, 2009, RESTOR NEUROL NEUROS, V27, P209, DOI 10.3233/RNN-2009-0471
   Bordnick PS, 2005, APPL PSYCHOPHYS BIOF, V30, P187, DOI 10.1007/s10484-005-6376-0
   Botella C, 2007, CLIN PSYCHOL PSYCHOT, V14, P164, DOI 10.1002/cpp.524
   BOUCHLAGHEM NM., 1996, Construction Informatics, P89
   Brooks BM, 2004, BRAIN INJURY, V18, P391, DOI 10.1080/02699050310001619855
   Burdea G., 1994, VIRTUAL REALITY TECH
   Cárdenas G, 2006, CYBERPSYCHOL BEHAV, V9, P248, DOI 10.1089/cpb.2006.9.248
   Cernich AN, 2010, CURR TREAT OPTION NE, V12, P412, DOI 10.1007/s11940-010-0085-6
   Christiansen C, 1998, ARCH PHYS MED REHAB, V79, P888, DOI 10.1016/S0003-9993(98)90083-1
   Coelho CM, 2006, CYBERPSYCHOL BEHAV, V9, P336, DOI 10.1089/cpb.2006.9.336
   Earnshaw R, 1993, Virtual Reality Systems, P3, DOI [DOI 10.1016/B978-0-12-227748-1.50009-3, 10.1016/B978-0-12-227748-1.50009-3]
   Klinger E, 2006, CYBERPSYCHOL BEHAV, V9, P342, DOI 10.1089/cpb.2006.9.342
   Lewis CH, 1997, ST HEAL T, V44, P35
   LITTMAN MK., 1996, Mosaics of meaning: ehnancing the intellectual life of young adults through story, P425
   Mazuryk T, 1996, TR18629606 TU VIENN
   Montesano L, 2010, IEEE T NEUR SYS REH, V18, P193, DOI 10.1109/TNSRE.2009.2039592
   Novak D, 2010, IEEE T NEUR SYS REH, V18, P351, DOI 10.1109/TNSRE.2010.2047656
   Penn P, 2005, CYBERPSYCHOL BEHAV, V8, P347
   Pimentel K., 1993, VIRTUAL REALITY NEW
   Piron L, 2009, J REHABIL MED, V41, P1016, DOI 10.2340/16501977-0459
   Pugnetti L, 1998, ITAL J NEUROL SCI, V19, pS424, DOI 10.1007/BF00539600
   Riva G, 1998, IEEE Trans Inf Technol Biomed, V2, P275, DOI 10.1109/4233.737583
   Riva G, 2001, CYBERPSYCHOL BEHAV, V4, P511, DOI 10.1089/109493101750527079
   Riva Giuseppe, 2011, J Diabetes Sci Technol, V5, P283
   Rose FD, 2005, CYBERPSYCHOL BEHAV, V8, P241, DOI 10.1089/cpb.2005.8.241
   Saladin ME, 2006, ADDICT BEHAV, V31, P1881, DOI 10.1016/j.addbeh.2006.01.004
   Slater M, 2009, FRONT NEUROSCI-SWITZ, V3, P214, DOI 10.3389/neuro.01.029.2009
   Walker ML, 2010, ARCH PHYS MED REHAB, V91, P115, DOI 10.1016/j.apmr.2009.09.009
   Wang CY, 2011, ARCH PHYS MED REHAB, V92, P1238, DOI 10.1016/j.apmr.2011.03.014
   Wiederhold BK, 2005, APPL PSYCHOPHYS BIOF, V30, P183, DOI 10.1007/s10484-005-6375-1
   Wuang YP, 2011, RES DEV DISABIL, V32, P312, DOI 10.1016/j.ridd.2010.10.002
NR 31
TC 6
Z9 7
U1 1
U2 43
PU ORDEM MEDICOS
PI LISBON
PA AV ALMIRANTE GAGO COUTINHO, 151, LISBON, 1749-084, PORTUGAL
SN 1646-0758
J9 ACTA MEDICA PORT
JI Acta Medica Port.
PD NOV-DEC
PY 2012
VL 25
IS 6
BP 414
EP 421
PG 8
WC Medicine, General & Internal
WE Science Citation Index Expanded (SCI-EXPANDED)
SC General & Internal Medicine
GA 139QF
UT WOS:000318597900009
PM 23534593
DA 2025-01-11
ER

PT J
AU Gulcan, K
   Guclu-Gunduz, A
   Yasar, E
   Ar, U
   Karadag, YS
   Saygili, F
AF Gulcan, Kubilay
   Guclu-Gunduz, Arzu
   Yasar, Evren
   Ar, Ulas
   Karadag, Yesim Sucullu
   Saygili, Fettah
TI The effects of augmented and virtual reality gait training on balance
   and gait in patients with Parkinson's disease
SO ACTA NEUROLOGICA BELGICA
LA English
DT Article
DE Augmented reality; Virtual reality; Parkinson's disease; Balance; Gait
ID POSTURAL INSTABILITY; PEOPLE; PERFORMANCE; IMPROVE; WALKING
AB Objective Augmented reality (AR) and virtual reality (VR) facilitate motor learning by enabling the practice of task-specific activities in a rich environment. Therefore, AR and VR gait training may improve balance and gait in Parkinson's Disease (PD). Methods Thirty patients with PD were randomly divided into study (n = 15) and control (n = 15) groups. The study group was given AR and VR gait training combined with conventional training. The control group was given conventional training only. The training was applied to both groups 3 days a week for 6 weeks. Motor symptoms with the Unified Parkinson Disease Rating Scale-Motor Examination (UPDRS-III), balance with posturography and Berg Balance Scale (BBS), perceived balance confidence with Activity-Specific Balance Confidence Scale (ABC), gait with spatio-temporal gait analysis, and functional mobility with Timed Up and Go Test (TUG) were assessed. Results At the end of the study; UPDRS-III, posturography measurements, BBS, ABC, spatio-temporal gait parameters, and TUG improved in the study group (p < 0.05), while BBS, ABC, and only spatial gait parameters (except for step width) improved in the control group (p < 0.05). There was no change in posturography measurement, temporal gait parameters, and TUG in control group (p > 0.05). When the developed parameters in both groups were compared, the amount of improvement in BBS and ABC was found similar (p > 0.05), while the improvement in the other parameters was found higher in the study group (p < 0.05). Conclusion It was concluded that AR and VR gait training provides the opportunity to practice walking with different tasks in increasingly difficult environments, thus improving balance and walking by facilitating motor learning.
C1 [Gulcan, Kubilay; Yasar, Evren; Ar, Ulas] Ankara Bilkent City Hosp, Phys Med & Rehabil Hosp, Hlth Minist Turkiye Republ, Ankara, Turkey.
   [Guclu-Gunduz, Arzu] Gazi Univ, Fac Hlth Sci, Dept Physiotherapy & Rehabil, Biskek Cad 2 Cankaya, TR-06490 Ankara, Turkey.
   [Karadag, Yesim Sucullu] Univ Hlth Sci, Ankara Bilkent City Hosp, Neurol Clin, Ankara, Turkey.
   [Saygili, Fettah] Adnan Menderes Univ, Fac Hlth Sci, Dept Physiotherapy & Rehabil, Aydin, Turkey.
C3 Gazi University; University of Health Sciences Turkey; Adnan Menderes
   University
RP Guclu-Gunduz, A (corresponding author), Gazi Univ, Fac Hlth Sci, Dept Physiotherapy & Rehabil, Biskek Cad 2 Cankaya, TR-06490 Ankara, Turkey.
EM kubilay.gulcan@hotmail.com; arzuguclu@hotmail.com; evrenyasar@yahoo.com;
   ulas12ar@gmail.com; yesimkaradag@yahoo.com; fettah304@hotmail.com
RI Gunduz, Arzu/JZC-7929-2024; SAYGILI, Fettah/HTL-4332-2023
OI Gulcan, Kubilay/0000-0001-9626-4462; GUCLU-GUNDUZ,
   ARZU/0000-0001-8464-1929; Ar, Ulas/0000-0001-6598-4184; SAYGILI,
   FETTAH/0000-0001-6450-6666
CR BERG K, 1989, Physiotherapy Canada, V41, P304
   BORG GAV, 1982, MED SCI SPORT EXER, V14, P377, DOI 10.1249/00005768-198205000-00012
   Caetano MJD, 2018, PARKINSONISM RELAT D, V47, P32, DOI 10.1016/j.parkreldis.2017.11.340
   Calabro RS, 2020, NEUROL SCI, V41, P933, DOI 10.1007/s10072-019-04194-7
   Chastan N, 2008, MOVEMENT DISORD, V23, P366, DOI 10.1002/mds.21840
   Feng H, 2019, MED SCI MONITOR, V25, P4186, DOI 10.12659/MSM.916455
   Fundarò C, 2019, EUR J PHYS REHAB MED, V55, P456, DOI 10.23736/S1973-9087.18.05368-6
   Gomez-Jordana LI, 2018, FRONT NEUROL, V9, DOI 10.3389/fneur.2018.00681
   Zanardi APJ, 2021, SCI REP-UK, V11, DOI 10.1038/s41598-020-80768-2
   Larsen DSN., 2015, NEUROLOGIC REHABILIT, P283
   LPG Systems, 2022, HUB 360 EV PUSH BOUN
   Mirelman A, 2011, J GERONTOL A-BIOL, V66, P234, DOI 10.1093/gerona/glq201
   Morris ME, 2000, PHYS THER, V80, P578, DOI 10.1093/ptj/80.6.578
   Morris S, 2001, PHYS THER, V81, P810, DOI 10.1093/ptj/81.2.810
   Motek Medical BV, 2022, C MILL CUTT EDG BAL
   Opara JA, 2017, ANN AGR ENV MED, V24, P411, DOI 10.5604/12321966.1232774
   POWELL LE, 1995, J GERONTOL A-BIOL, V50, pM28, DOI 10.1093/gerona/50A.1.M28
   Stegemöller EL, 2012, ARCH PHYS MED REHAB, V93, P703, DOI 10.1016/j.apmr.2011.11.004
   Tan SB, 2014, INT J NURS STUD, V51, P166, DOI 10.1016/j.ijnurstu.2013.03.009
   van der Kolk NM, 2013, MOVEMENT DISORD, V28, P1587, DOI 10.1002/mds.25658
   Wang YS, 2022, GAIT POSTURE, V91, P79, DOI 10.1016/j.gaitpost.2021.10.010
   Yanovich E, 2015, ADVN PHYS ED, V5, P188, DOI DOI 10.4236/APE.2015.53023
NR 22
TC 9
Z9 9
U1 6
U2 24
PU SPRINGER HEIDELBERG
PI HEIDELBERG
PA TIERGARTENSTRASSE 17, D-69121 HEIDELBERG, GERMANY
SN 0300-9009
EI 2240-2993
J9 ACTA NEUROL BELG
JI Acta Neurol. Belg.
PD OCT
PY 2023
VL 123
IS 5
BP 1917
EP 1925
DI 10.1007/s13760-022-02147-0
EA NOV 2022
PG 9
WC Clinical Neurology; Neurosciences
WE Science Citation Index Expanded (SCI-EXPANDED)
SC Neurosciences & Neurology
GA S6IT0
UT WOS:000889376500001
PM 36443623
OA Bronze, Green Published
DA 2025-01-11
ER

PT J
AU Suarez, H
   Geisinger, D
   Suarez, A
   Carrera, X
   Buzo, R
   Amorin, I
AF Suarez, Hamlet
   Geisinger, Dario
   Suarez, Alejo
   Carrera, Ximena
   Buzo, Ricardo
   Amorin, Ignacio
TI Postural control and sensory perception in patients with Parkinson's
   disease
SO ACTA OTO-LARYNGOLOGICA
LA English
DT Article
DE Parkinson's disease; postural control; virtual reality; sensory
   perception
ID FREEZING GAIT; INSTABILITY; FALLS
AB Conclusions. This study suggests that patients with Parkinson's disease (PD), even in the early stages, have decreased body limits of stability (LOS) and changes in the visual input impair their postural control. Objective. To assess the LOS and the postural responses after changes in visual input in a group of PD patients in stage 1 of the Hoehn and Yahr classification. Subjects and methods. Twenty PD patients in stage 1 and a group of 24 normal subjects as control were assessed in two tests: (1) the LOS and (2) measurement of the body center of pressure area (COP) 10 s before and after sudden change in visual flow velocity. We also investigated labeling of the COP trajectory in these two periods. The stimulation paradigm was a horizontal optokinetic stimulation (60/s and suddenly stopped) using a virtual reality system. Results. LOS showed significant decrease in PD patients as compared with the control group (p0.001, Kruskal-Wallis and Wilcoxon ranked test). The COP values increased significantly (p0.001, Wilcoxon signed rank test) after sudden changes in the visual flow velocity in relation to the control group. After the visual stop the PD patient showed a spatial 'roaming' approaching the limits of stability and therefore impairing the postural control.
C1 [Buzo, Ricardo; Amorin, Ignacio] Inst Neurol, Fac Med, Montevideo, Uruguay.
C3 Universidad de la Republica, Uruguay
RP Suarez, H (corresponding author), Lab Otoneurol, Sch Med, C de Guayaquil 1332, Montevideo 11400, Uruguay.
EM hsuarez@chasque.apc.org
CR ACHIRON A, 1993, MOVEMENT DISORD, V8, P293, DOI 10.1002/mds.870080307
   Bloem BR, 2004, MOVEMENT DISORD, V19, P871, DOI 10.1002/mds.20115
   Chastan N, 2008, MOVEMENT DISORD, V23, P366, DOI 10.1002/mds.21840
   Fioretti S, 2004, P ANN INT IEEE EMBS, V26, P651
   Giladi N, 2001, NEUROLOGY, V56, P1712, DOI 10.1212/WNL.56.12.1712
   Gray P, 2000, J Neurosci Nurs, V32, P222
   Hallett M, 2008, MOVEMENT DISORD, V23, pS439, DOI 10.1002/mds.21836
   HOEHN MM, 1967, NEUROLOGY, V17, P427, DOI 10.1212/WNL.17.5.427
   JOBST E, 1997, ARCH NEUROL-CHICAGO, V54, P345
   Kerr G, 2008, MOVEMENT DISORD, V23, P386, DOI 10.1002/mds.21851
   Lamberti P, 1997, EUR NEUROL, V38, P297, DOI 10.1159/000113398
   Lewis GN, 2002, BRAIN, V125, P2089, DOI 10.1093/brain/awf200
   Suarez H, 2008, ACTA OTO-LARYNGOL, V128, P398, DOI 10.1080/00016480701730018
   van der Kooij H, 2007, J NEURAL TRANSM, V114, P1333, DOI 10.1007/s00702-007-0801-x
   Wood BH, 2002, J NEUROL NEUROSUR PS, V72, P721, DOI 10.1136/jnnp.72.6.721
NR 15
TC 26
Z9 30
U1 0
U2 15
PU TAYLOR & FRANCIS LTD
PI ABINGDON
PA 2-4 PARK SQUARE, MILTON PARK, ABINGDON OR14 4RN, OXON, ENGLAND
SN 0001-6489
EI 1651-2251
J9 ACTA OTO-LARYNGOL
JI Acta Oto-Laryngol.
PY 2009
VL 129
IS 4
BP 354
EP 360
AR PII 905733746
DI 10.1080/00016480802495446
PG 7
WC Otorhinolaryngology
WE Science Citation Index Expanded (SCI-EXPANDED)
SC Otorhinolaryngology
GA 423XT
UT WOS:000264530800003
PM 19021071
DA 2025-01-11
ER

PT J
AU Liu, S
   Ma, KM
   Yang, B
   Li, H
   Tao, XM
AF Liu, Su
   Ma, Kitming
   Yang, Bao
   Li, Heng
   Tao, Xiaoming
TI Textile Electronics for VR/AR Applications
SO ADVANCED FUNCTIONAL MATERIALS
LA English
DT Review
DE augmented reality; interactive devices; textile electronics; virtual
   reality
ID REALITY EXPOSURE THERAPY; RANDOMIZED CONTROLLED-TRIAL; BODY-IMAGE
   DISTURBANCES; REDUCED GRAPHENE OXIDE; CARBON-NANOTUBE FIBERS;
   VIRTUAL-REALITY; PARKINSONS-DISEASE; STRAIN SENSORS; ANXIETY DISORDERS;
   OLDER-ADULTS
AB Textile electronics addresses fibers or fiber assemblies with electronic functions to generate, transmit, modulate, and detect electrons. Interactive textile electronic devices may provide suitable platforms for virtual reality (VR)/augmented reality (AR) applications because of their excellent performance and unique immersive features such as lightweight, handiness, flexibility, comfort, and low strain even under high deformations. This paper presents a systematic review of the literature on the state-of-the-art of interactive devices, fabrication technologies, system integration, promising applications, and challenges involved in textile-based VR/AR systems.
C1 [Liu, Su; Ma, Kitming; Yang, Bao; Li, Heng; Tao, Xiaoming] Hong Kong Polytech Univ, Inst Text & Clothing, Res Ctr Smart Wearable Technol, Hong Kong 999077, Peoples R China.
   [Li, Heng] Hong Kong Polytech Univ, Dept Bldg & Real Estate, Hong Kong 999077, Peoples R China.
C3 Hong Kong Polytechnic University; Hong Kong Polytechnic University
RP Tao, XM (corresponding author), Hong Kong Polytech Univ, Inst Text & Clothing, Res Ctr Smart Wearable Technol, Hong Kong 999077, Peoples R China.
EM Xiao-ming.tao@polyu.edu.hk
RI Tao, XiaoMing/A-9992-2010; Yang, Bao/AAL-4815-2020; Li,
   Heng/AAF-4761-2020; Li, Heng/B-2821-2015
OI YANG, Bao/0000-0003-3638-0212; Li, Heng/0000-0002-3187-9041; Tao,
   Xiaoming/0000-0002-2406-0695
FU Research Grants Council [15211016E, 15200917E, 15201419E]; Innovation
   and Technology Commission of the Hong Kong SAR Government, China
   [ITS/306/17]; Hong Kong Polytechnic University [AAB3, 847A]; Hong Kong
   Polytechnic University
FX This work was partially supported by Research Grants Council (Nos.
   15211016E, 15200917E, 15201419E), Innovation and Technology Commission
   (No. ITS/306/17) of the Hong Kong SAR Government, China, and Hong Kong
   Polytechnic University (No. AAB3 and 847A). Postgraduate scholarships
   received from Hong Kong Polytechnic University are appreciated by Liu
   and Ma. The TOC artistic description was provided by Naomi X. J. Ding.
CR Abbruzzese G, 2016, PARKINSONISM RELAT D, V22, pS60, DOI 10.1016/j.parkreldis.2015.09.005
   Acar G, 2019, ELECTRONICS-SWITZ, V8, DOI 10.3390/electronics8050479
   Achilli A, 2017, COMPUT CARDIOL CONF, V44, DOI 10.22489/CinC.2017.129-422
   Agarwala S, 2019, ACS SENSORS, V4, P218, DOI 10.1021/acssensors.8b01293
   Agcayazi T, 2018, ADV MATER TECHNOL-US, V3, DOI 10.1002/admt.201700277
   Al-Mulla MR, 2011, SENSORS-BASEL, V11, P3545, DOI 10.3390/s110403545
   Ali A, 2019, MATER CHEM PHYS, V231, P33, DOI 10.1016/j.matchemphys.2019.02.063
   Allison L, 2017, CHEM COMMUN, V53, P7182, DOI 10.1039/c7cc02592k
   Ambron E, 2018, FRONT NEUROL, V9, DOI 10.3389/fneur.2018.00067
   An TC, 2020, ECOMAT, V2, DOI 10.1002/eom2.12022
   An X, 2018, MATERIALS, V11, DOI 10.3390/ma11101887
   Ankhili A, 2019, IEEE SENS J, V19, P11995, DOI 10.1109/JSEN.2019.2938333
   [Anonymous], 2015, Handbook of smart textiles
   Arquilla K, 2020, SENSORS-BASEL, V20, DOI 10.3390/s20041013
   ATALAY A, 2017, ADV MATER TECHNOL US, V2
   Atalay O, 2018, ADV MATER TECHNOL-US, V3, DOI 10.1002/admt.201700237
   Azuma RT, 1997, PRESENCE-VIRTUAL AUG, V6, P355, DOI 10.1162/pres.1997.6.4.355
   Bai MX, 2019, SCI REP-UK, V9, DOI 10.1038/s41598-019-55262-z
   Bashir T, 2011, POLYM ADVAN TECHNOL, V22, P2214, DOI 10.1002/pat.1748
   Bedeloglu A, 2011, MATER MANUF PROCESS, V26, P1378, DOI 10.1080/10426914.2011.577878
   Bekele E, 2017, IEEE T NEUR SYS REH, V25, P739, DOI 10.1109/TNSRE.2016.2591556
   Benbow AA, 2019, J ANXIETY DISORD, V61, P18, DOI 10.1016/j.janxdis.2018.06.006
   Bianchi M, 2016, IEEE HAPTICS SYM, P277, DOI 10.1109/HAPTICS.2016.7463190
   Bihar E, 2017, ADV MATER TECHNOL-US, V2, DOI 10.1002/admt.201600251
   BLAKE AJ, 1988, AGE AGEING, V17, P365, DOI 10.1093/ageing/17.6.365
   Bluett B, 2019, PARKINSONISM RELAT D, V61, P26, DOI 10.1016/j.parkreldis.2018.11.013
   Boeldt D, 2019, FRONT PSYCHIATRY, V10, DOI 10.3389/fpsyt.2019.00773
   Botella C, 2010, BEHAV THER, V41, P401, DOI 10.1016/j.beth.2009.07.002
   Bozgeyikli L, 2018, IEEE T LEARN TECHNOL, V11, P133, DOI 10.1109/TLT.2017.2739747
   Cai GM, 2017, CHEM ENG J, V325, P396, DOI 10.1016/j.cej.2017.05.091
   Cao SJ, 2018, PROCEEDINGS OF 2018 IEEE 4TH INFORMATION TECHNOLOGY AND MECHATRONICS ENGINEERING CONFERENCE (ITOEC 2018), P314, DOI 10.1109/ITOEC.2018.8740410
   Cappello L, 2018, SOFT ROBOT, V5, P662, DOI 10.1089/soro.2017.0076
   Carbone M, 2016, LECT NOTES COMPUT SC, V9769, P92, DOI 10.1007/978-3-319-40651-0_8
   Carl E, 2019, J ANXIETY DISORD, V61, P27, DOI 10.1016/j.janxdis.2018.08.003
   Carmigniani J, 2011, HANDBOOK OF AUGMENTED REALITY, P3, DOI 10.1007/978-1-4614-0064-6_1
   Carpenter CW, 2019, SENSOR ACTUAT A-PHYS, V288, P79, DOI 10.1016/j.sna.2019.01.032
   Casas S., 2019, VIRTUAL AUGMENTED RE, P95
   Casini S, 2015, IEEE INT C INT ROBOT, P1186, DOI 10.1109/IROS.2015.7353520
   Castrillón R, 2018, BIOMED ENG ONLINE, V17, DOI 10.1186/s12938-018-0469-5
   Cavalcanti GarciaM., 2011, Revista Andaluza de Medicina del Deporte, V4, P17, DOI [10.36104/amc.2018.1400, DOI 10.36104/AMC.2018.1400]
   Chang LC, 2014, INT J GERIATR PSYCH, V29, P1312, DOI 10.1002/gps.4172
   Chen S., 2015, HDB SMART TEXTILES, P411
   Chen S, 2016, ADV MATER TECHNOL-US, V1, DOI 10.1002/admt.201600136
   Chen S, 2017, ADV ENERGY MATER, V7, DOI 10.1002/aenm.201601569
   Cheng Y, 2016, ACS APPL MATER INTER, V8, P32925, DOI 10.1021/acsami.6b09293
   Chernyshov G, 2018, ISWC'18: PROCEEDINGS OF THE 2018 ACM INTERNATIONAL SYMPOSIUM ON WEARABLE COMPUTERS, P112, DOI 10.1145/3267242.3267257
   Vu CC, 2018, SENSOR ACTUAT A-PHYS, V283, P263, DOI 10.1016/j.sna.2018.10.005
   Vu CC, 2018, SENSORS-BASEL, V18, DOI 10.3390/s18093109
   Choi S, 2019, ADV FUNCT MATER, V29, DOI 10.1002/adfm.201904342
   Choi TY, 2017, ACS APPL MATER INTER, V9, P18022, DOI 10.1021/acsami.6b16716
   Chung CL, 2016, BRAIN STIMUL, V9, P475, DOI 10.1016/j.brs.2016.03.017
   Cikajlo I, 2019, J NEUROENG REHABIL, V16, DOI 10.1186/s12984-019-0601-1
   Conway R., 2016, Handbook of Technical Textiles, P211, DOI 10.1016/b978-1-78242-458-1.00008-x
   Cork C., 2015, ELECT TEXTILES, P3
   Cui Z, 2019, ACS APPL MATER INTER, V11, P17836, DOI 10.1021/acsami.9b04045
   Dai KR, 2018, NANO ENERGY, V45, P84, DOI 10.1016/j.nanoen.2017.12.022
   Di JT, 2016, ADV MATER, V28, P10529, DOI 10.1002/adma.201601186
   Dong K, 2020, ADV MATER, V32, DOI 10.1002/adma.201902549
   Dong ZL, 2012, ADV MATER, V24, P1856, DOI 10.1002/adma.201200170
   Mendes FAD, 2012, PHYSIOTHERAPY, V98, P217, DOI 10.1016/j.physio.2012.06.001
   Dumas L, 2017, ADVANCED AND EMERGING POLYBENZOXAZINE SCIENCE AND TECHNOLOGY, P767, DOI 10.1016/B978-0-12-804170-3.00038-X
   Elsayes A, 2020, ADV SUSTAIN SYST, V4, DOI 10.1002/adsu.202000056
   Eom J, 2017, ACS APPL MATER INTER, V9, P10190, DOI 10.1021/acsami.7b01771
   Falconi C, 2007, SENSOR ACTUAT B-CHEM, V121, P295, DOI 10.1016/j.snb.2006.09.022
   Fan FR, 2012, NANO ENERGY, V1, P328, DOI 10.1016/j.nanoen.2012.01.004
   Fang W, 2017, COMPUT IND, V92-93, P91, DOI 10.1016/j.compind.2017.06.002
   Fleming Theresa M, 2016, Front Psychiatry, V7, P215, DOI 10.3389/fpsyt.2016.00215
   Fraga-Lamas P, 2018, IEEE ACCESS, V6, P13358, DOI 10.1109/ACCESS.2018.2808326
   Frank E, 2012, MACROMOL MATER ENG, V297, P493, DOI 10.1002/mame.201100406
   Freeman D, 2017, PSYCHOL MED, V47, P2393, DOI 10.1017/S003329171700040X
   Fuchs Philippe., 2011, Virtual Reality: Concepts and Technologies, V1st
   Gan L, 2020, POLYMERS-BASEL, V12, DOI 10.3390/polym12010120
   Gao Q, 2020, COMPOS COMMUN, V17, P134, DOI 10.1016/j.coco.2019.12.001
   Garcia C, 2018, NANO ENERGY, V50, P401, DOI 10.1016/j.nanoen.2018.05.046
   Ghita A, 2019, ANN REV CYBERTHERAPY, V17, P77
   Gong F, 2018, PROG ORG COAT, V121, P89, DOI 10.1016/j.porgcoat.2018.04.006
   Gong JL, 2019, NANO ENERGY, V58, P365, DOI 10.1016/j.nanoen.2019.01.056
   Gong JL, 2017, ACS APPL MATER INTER, V9, P4988, DOI 10.1021/acsami.6b14729
   Grancaric AM, 2018, J IND TEXT, V48, P612, DOI 10.1177/1528083717699368
   Guazzaroni G., 2018, Virtual and Augmented Reality in Mental Health Treatment
   Guo RH, 2012, J TEXT I, V103, P1267, DOI 10.1080/00405000.2012.675683
   Guo R, 2018, ADV MATER TECHNOL-US, V3, DOI 10.1002/admt.201800265
   Guo R, 2018, ADV ENG MATER, V20, DOI 10.1002/adem.201800054
   Guo R, 2018, SCI CHINA TECHNOL SC, V61, P516, DOI 10.1007/s11431-017-9063-2
   Hambsch M, 2010, MATER SCI ENG B-ADV, V170, P93, DOI 10.1016/j.mseb.2010.02.035
   Hardy DA, 2022, MICROSYST TECHNOL, V28, P1409, DOI 10.1007/s00542-019-04361-y
   Hausdorff JM, 2006, J AM GERIATR SOC, V54, P865, DOI 10.1111/j.1532-5415.2006.00718.x
   Hausdorff JM, 2005, EXP BRAIN RES, V164, P541, DOI 10.1007/s00221-005-2280-3
   Hausdorff JM, 2001, J APPL PHYSIOL, V90, P2117, DOI 10.1152/jappl.2001.90.6.2117
   He C, 2017, ADV ELECTRON MATER, V3, DOI 10.1002/aelm.201700282
   He Q, 2019, J MATER CHEM A, V7, P26804, DOI 10.1039/c9ta11652d
   He TYY, 2019, NANO ENERGY, V58, P641, DOI 10.1016/j.nanoen.2019.01.091
   He TYY, 2019, NANO ENERGY, V57, P338, DOI 10.1016/j.nanoen.2018.12.032
   HE X, 2017, ADV FUNCT MATER, V27
   Herman T, 2010, J GERONTOL A-BIOL, V65, P1086, DOI 10.1093/gerona/glq077
   Hertweck S, 2019, BRAIN ACTIVITY VIRTU
   Hong I, 2015, IEEE ASIAN SOLID STA, P185
   Hong S, 2019, SCI ADV, V5, DOI 10.1126/sciadv.aaw0536
   Hoppe M, 2018, 17TH INTERNATIONAL CONFERENCE ON MOBILE AND UBIQUITOUS MULTIMEDIA (MUM 2018), P7, DOI 10.1145/3282894.3282898
   Horan B, 2019, NEUROPSYCHOPHARMACOL, V44, P341
   Hosseini ES, 2020, ACS APPL MATER INTER, V12, P9008, DOI 10.1021/acsami.9b21052
   Hu XL, 2013, IEEE ENG MED BIO, P5903, DOI 10.1109/EMBC.2013.6610895
   Hu YF, 2019, NANO ENERGY, V56, P16, DOI 10.1016/j.nanoen.2018.11.025
   Huang JN, 2019, NANOTECHNOLOGY, V30, DOI 10.1088/1361-6528/ab15e8
   Huang QY, 2020, ADV FUNCT MATER, V30, DOI 10.1002/adfm.201910541
   Huang T, 2015, NANO ENERGY, V14, P226, DOI 10.1016/j.nanoen.2015.01.038
   Huang XA, 2019, IEEE SENS J, V19, P9504, DOI 10.1109/JSEN.2019.2924797
   HUANG Y, 2017, J APPL POLYM SCI, V134
   Huang YC, 2015, SENSOR ACTUAT B-CHEM, V216, P603, DOI 10.1016/j.snb.2015.03.081
   Huebler AC, 2007, ORG ELECTRON, V8, P480, DOI 10.1016/j.orgel.2007.02.009
   Huo D, 2019, CHEM REV, V119, P8972, DOI 10.1021/acs.chemrev.8b00745
   Husain MD, 2013, FIBERS, V1, P2, DOI 10.3390/fib1010002
   Hwang H, 2018, SCI REP-UK, V8, DOI 10.1038/s41598-018-33201-8
   IKOVA E, 2018, SYNTHETIC MET, V235, P80
   Ilanchezhiyan P, 2015, RSC ADV, V5, P10697, DOI 10.1039/c4ra10667a
   Inoue M., 2017, 2017 INT C EL PACK I
   Jager E. W., 2020, Wearable Bioelectronics, P201
   Jayathilaka WADM, 2019, ADV MATER, V31, DOI 10.1002/adma.201805921
   Jiang SX, 2017, J MATER SCI-MATER EL, V28, P18936, DOI 10.1007/s10854-017-7847-9
   Jin SW, 2015, SCI REP-UK, V5, DOI 10.1038/srep11695
   Johnston D, 2020, APPL SCI-BASEL, V10, DOI 10.3390/app10092996
   Juan MC, 2006, CYBERPSYCHOL BEHAV, V9, P684
   Juan MC, 2005, IEEE COMPUT GRAPH, V25, P31, DOI 10.1109/MCG.2005.143
   Huaroto JJ, 2019, IEEE ROBOT AUTOM LET, V4, P17, DOI 10.1109/LRA.2018.2874379
   Jung YH, 2015, NAT COMMUN, V6, DOI 10.1038/ncomms8170
   Kapoor A, 2019, ADV MATER TECHNOL-US, V4, DOI 10.1002/admt.201800281
   Karim N, 2017, J MATER CHEM C, V5, P11640, DOI 10.1039/c7tc03669h
   Karothu DP, 2020, ADV MATER, V32, DOI 10.1002/adma.201906216
   Ke SH, 2019, NANOMATERIALS-BASEL, V9, DOI 10.3390/nano9050686
   Khattab TA, 2018, IND ENG CHEM RES, V57, P11483, DOI 10.1021/acs.iecr.8b01594
   Kil HS, 2018, J ANAL APPL PYROL, V136, P153, DOI 10.1016/j.jaap.2018.10.010
   Kim G, 2015, IEEE J SOLID-ST CIRC, V50, P113, DOI 10.1109/JSSC.2014.2352303
   KIM H, 2019, POLYMERS BASEL, V11
   Kim Hyunho., 2006, 2006 IEEE INT TRANSP, P573, DOI DOI 10.1109/ITSC.2006
   Kim J, 2019, INT J PRECIS ENG MAN, V20, P2221
   KIM K, 2019, SMART MATER STRUCT, V28
   Kim SJ, 2018, ACS APPL MATER INTER, V10, P3921, DOI 10.1021/acsami.7b15386
   Kim SW, 2019, COMPOS PART B-ENG, V167, P573, DOI 10.1016/j.compositesb.2019.03.035
   Ko J, 2018, SENSOR ACTUAT A-PHYS, V274, P50, DOI 10.1016/j.sna.2018.02.037
   Kongahage D, 2019, FIBERS, V7, DOI 10.3390/fib7030021
   Kotagama P, 2019, ADV MATER TECHNOL-US, V4, DOI 10.1002/admt.201800690
   KOTHGASSNER O, 2020, NEUROPSYCHIATRI 0505
   Krijn M, 2004, CLIN PSYCHOL REV, V24, P259, DOI 10.1016/j.cpr.2004.04.001
   Kwak SS, 2019, ADV FUNCT MATER, V29, DOI 10.1002/adfm.201804533
   Lanier J, 2001, SCI AM, V284, P66, DOI 10.1038/scientificamerican0401-66
   Lee E, 2019, SMART MATER STRUCT, V28, DOI 10.1088/1361-665X/ab06e0
   Lee H, 2018, J MATER SCI, V53, P9026, DOI 10.1007/s10853-018-2194-7
   Lee J, 2018, ACS NANO, V12, P4259, DOI 10.1021/acsnano.7b07795
   Lee JW, 2020, ADV FUNCT MATER, V30, DOI 10.1002/adfm.202003328
   Lee P, 2012, ADV MATER, V24, P3326, DOI 10.1002/adma.201200359
   Lee Y, 2019, IEEE-ASME T MECH, V24, P67, DOI 10.1109/TMECH.2018.2872570
   Li FL, 2018, ADV MATER TECHNOL-US, V3, DOI 10.1002/admt.201800131
   Li GL, 2017, SENSOR ACTUAT B-CHEM, V241, P1244, DOI 10.1016/j.snb.2016.10.005
   Li PKT, 2017, NAT REV NEPHROL, V13, P90, DOI 10.1038/nrneph.2016.181
   Li Q, 2018, SMART MATER STRUCT, V27, DOI 10.1088/1361-665X/aac0b8
   Li Q, 2017, ADV HEALTHC MATER, V6, DOI 10.1002/adhm.201601371
   Li Q, 2014, P ROY SOC A-MATH PHY, V470, DOI 10.1098/rspa.2014.0472
   Li QX, 2019, ADV SCI, V6, DOI 10.1002/advs.201900762
   Li X, 2017, 2017 IEEE EMBS INTERNATIONAL CONFERENCE ON BIOMEDICAL & HEALTH INFORMATICS (BHI), P69, DOI 10.1109/BHI.2017.7897207
   Liao XQ, 2016, NANOSCALE, V8, P13025, DOI 10.1039/c6nr02172g
   LIM SJ, 2020, SMART MATER STRUCT, V29
   Lim SH, 2009, NAT CHEM, V1, P562, DOI [10.1038/NCHEM.360, 10.1038/nchem.360]
   Lin CS, 2018, INT J ENV RES PUB HE, V15, DOI 10.3390/ijerph15040663
   Liu L, 2018, NANO RES, V11, P3972, DOI 10.1007/s12274-018-1978-z
   Liu P, 2018, SMALL, V14, DOI 10.1002/smll.201702926
   Liu S., 2017, THESIS
   Liu SR, 2018, NANO ENERGY, V53, P383, DOI 10.1016/j.nanoen.2018.08.071
   Liu S, 2017, TEXT RES J, V87, P1669, DOI 10.1177/0040517516658509
   Liu S, 2016, TEXT RES J, V86, P1455, DOI 10.1177/0040517514555798
   Liu YD, 2012, POLYM REV, V52, P234, DOI 10.1080/15583724.2012.705410
   Loto CA, 2016, SILICON-NETH, V8, P177, DOI 10.1007/s12633-015-9367-7
   Lotte F., 2013, Towards Practical Brain-Computer Interfaces, P197, DOI [10.1007/978-3-642-29746-510, DOI 10.1007/978-3-642-29746-5_10]
   Lou MN, 2020, ACS APPL MATER INTER, V12, P19965, DOI 10.1021/acsami.0c03670
   Lou MN, 2020, ACS APPL MATER INTER, V12, P1597, DOI 10.1021/acsami.9b19238
   Low K, 2015, SENSOR ACTUAT B-CHEM, V207, P235, DOI 10.1016/j.snb.2014.09.121
   Lu SW, 2019, SENSOR ACTUAT A-PHYS, V295, P200, DOI 10.1016/j.sna.2019.04.038
   LUO CS, 2020, ADV MATER TECHNOL US, V5
   Luo H, 2019, NANO ENERGY, V65, DOI 10.1016/j.nanoen.2019.103998
   Lush Victoria, 2019, 2019 5th Experiment@ International Conference (exp.at'19). Proceedings, P274, DOI 10.1109/EXPAT.2019.8876554
   Lv JC, 2019, CHEM ENG J, V361, P897, DOI 10.1016/j.cej.2018.12.083
   Ma LY, 2019, ADV FUNCT MATER, V29, DOI 10.1002/adfm.201904549
   MA Z, 2020, ENERGY TECHNOL GER, V8
   Ma ZH, 2019, COLLOID SURFACE A, V582, DOI 10.1016/j.colsurfa.2019.123918
   Mak M, 2013, CLIN NEUROPHYSIOL, V124, P545, DOI 10.1016/j.clinph.2012.08.017
   Mak MK, 2017, NAT REV NEUROL, V13, P689, DOI 10.1038/nrneurol.2017.128
   Man DWK, 2018, NEUROPSYCHOL REHABIL, V28, P1197, DOI 10.1080/09602011.2016.1251949
   Mao Y, 2018, SOFT MATTER, V14, P1260, DOI 10.1039/c7sm02246h
   McCann RA, 2014, J ANXIETY DISORD, V28, P625, DOI 10.1016/j.janxdis.2014.05.010
   Melling D, 2019, ADV MATER, V31, DOI 10.1002/adma.201808210
   Meoli Dina., 2002, Journal of Textile and Apparel, Technology and Management, V2, P1
   Mesa-Gresa P, 2018, SENSORS-BASEL, V18, DOI 10.3390/s18082486
   Meyerbröker K, 2010, DEPRESS ANXIETY, V27, P933, DOI 10.1002/da.20734
   Mirelman A, 2013, MOVEMENT DISORD, V28, P1597, DOI 10.1002/mds.25670
   Mirelman A, 2013, BMC NEUROL, V13, DOI 10.1186/1471-2377-13-15
   Mirelman A, 2011, J GERONTOL A-BIOL, V66, P234, DOI 10.1093/gerona/glq201
   Mirvakili SM, 2018, ADV MATER, V30, DOI 10.1002/adma.201704407
   Munteanu RA, 2020, ADV ELECTR COMPUT EN, V20, P73, DOI 10.4316/AECE.2020.02009
   Muro-de-la-Herran A, 2014, SENSORS-BASEL, V14, P3362, DOI 10.3390/s140203362
   Narumi T, 2011, P IEEE VIRT REAL ANN, P127, DOI 10.1109/VR.2011.5759450
   Noh Y, 2016, ANN BIOMED ENG, V44, P2464, DOI 10.1007/s10439-015-1528-8
   Owyeung RE, 2019, SCI REP-UK, V9, DOI 10.1038/s41598-019-42054-8
   Pacchierotti C, 2017, IEEE T HAPTICS, V10, P580, DOI 10.1109/TOH.2017.2689006
   Pani D, 2019, IEEE T NEUR SYS REH, V27, P1370, DOI 10.1109/TNSRE.2019.2916397
   Pani D, 2018, ADV MATER TECHNOL-US, V3, DOI 10.1002/admt.201800008
   Pani D, 2016, IEEE T BIO-MED ENG, V63, P540, DOI 10.1109/TBME.2015.2465936
   Park JU, 2007, NAT MATER, V6, P782, DOI 10.1038/nmat1974
   Park JH, 2017, NANOSCALE, V9, P555, DOI 10.1039/c6nr07616e
   Park J, 2016, TOHOKU J EXP MED, V238, P1, DOI 10.1620/tjem.238.1
   Park SJ, 2017, APPL SURF SCI, V396, P1678, DOI 10.1016/j.apsusc.2016.12.007
   Park WH, 2020, IEEE T IND ELECTRON, V67, P677, DOI 10.1109/TIE.2019.2918470
   Park YL, 2010, J MICROMECH MICROENG, V20, DOI 10.1088/0960-1317/20/12/125029
   Parsons TD, 2008, J BEHAV THER EXP PSY, V39, P250, DOI 10.1016/j.jbtep.2007.07.007
   Paul G, 2014, SENSOR ACTUAT A-PHYS, V206, P35, DOI 10.1016/j.sna.2013.11.026
   Peddie J., 2023, Augmented reality: where we will all live, DOI [10.1007/978-3-031-32581-6, DOI 10.1007/978-3-031-32581-6]
   Pino EJ, 2018, IEEE ENG MED BIO, P4406, DOI 10.1109/EMBC.2018.8513107
   Pötschke P, 2010, COMPOS SCI TECHNOL, V70, P343, DOI 10.1016/j.compscitech.2009.11.005
   PU X, 2016, ADV ENERGY MATER, V6
   Pu X, 2018, SMALL, V14, DOI 10.1002/smll.201702817
   Pull CB, 2005, CURR OPIN PSYCHIATR, V18, P7
   Qi K, 2020, J COLLOID INTERF SCI, V561, P93, DOI 10.1016/j.jcis.2019.11.059
   Qiu KL, 2020, ACS APPL MATER INTER, V12, P11016, DOI 10.1021/acsami.9b23099
   Rajanna RR, 2020, IEEE SENS J, V20, P1573, DOI 10.1109/JSEN.2019.2946058
   Reddy KR, 2019, ADV MATER INTERFACES, V6, DOI 10.1002/admi.201900409
   Richard E, 2007, 2007 VIRTUAL REHABILITATION, P100
   Riemer R, 2011, J NEUROENG REHABIL, V8, DOI 10.1186/1743-0003-8-22
   Riener R., 2012, VIRTUAL REALITY MED
   Riva G, 2002, IEEE T INF TECHNOL B, V6, P224, DOI 10.1109/TITB.2002.802372
   Riva G, 2001, CYBERPSYCHOL BEHAV, V4, P511, DOI 10.1089/109493101750527079
   Roh JS, 2016, J INTEL MAT SYST STR, V27, P1165, DOI 10.1177/1045389X15585901
   Sacher E., 2002, Metallization of Polymers 2
   Sannicolo T, 2016, SMALL, V12, P6052, DOI 10.1002/smll.201602581
   Sarabia-Riquelme R, 2019, ACS APPL POLYM MATER, V1, P2157, DOI 10.1021/acsapm.9b00425
   Schmalstieg D., 2016, Augmented reality: Principles and practice
   Sekitani T, 2010, NAT MATER, V9, P1015, DOI 10.1038/NMAT2896
   Seung W, 2015, ACS NANO, V9, P3501, DOI 10.1021/nn507221f
   Seyedin S, 2019, MATER HORIZ, V6, P219, DOI 10.1039/c8mh01062e
   Sha W, 2011, WOODHEAD PUBL MATER, P1
   Shafti A, 2017, IEEE T NEUR SYS REH, V25, P1472, DOI 10.1109/TNSRE.2016.2633506
   Shah KG, 2017, ANAL CHEM, V89, P12023, DOI 10.1021/acs.analchem.7b02424
   Shahariar H, 2019, ACS APPL MATER INTER, V11, P6208, DOI 10.1021/acsami.8b18231
   Shathi MA, 2020, SYNTHETIC MET, V263, DOI 10.1016/j.synthmet.2020.116329
   Shen X, 2016, NEUROREHAB NEURAL RE, V30, P512, DOI 10.1177/1545968315613447
   Shen X, 2015, NEUROREHAB NEURAL RE, V29, P103, DOI 10.1177/1545968314537559
   Shen X, 2014, NEUROREHAB NEURAL RE, V28, P524, DOI 10.1177/1545968313517752
   Shi JD, 2020, ADV MATER, V32, DOI 10.1002/adma.201901958
   Shian S, 2015, ADV MATER, V27, P6814, DOI 10.1002/adma.201503078
   Shu L., 2012, THESIS
   Shu L, 2019, IEEE SENS J, V19, P5995, DOI 10.1109/JSEN.2019.2912667
   Shu L, 2015, IEEE SENS J, V15, P442, DOI 10.1109/JSEN.2014.2333518
   Siegel AC, 2010, ADV FUNCT MATER, V20, P28, DOI 10.1002/adfm.200901363
   Skoneczny T, 2019, EUR PSYCHIAT, V56, pS515
   Song J., 2018, Smart Textiles, P127, DOI DOI 10.1002/9781119460367.CH5
   SONG J, 2018, ADV MATER TECHNOL US, V3
   Song YH, 2018, NANOSCALE, V10, P4077, DOI 10.1039/c7nr08595h
   Stempien Z, 2016, SENSOR ACTUAT B-CHEM, V224, P714, DOI 10.1016/j.snb.2015.10.074
   Sudha MR, 2017, INT J AMBIENT COMPUT, V8, P1, DOI 10.4018/IJACI.2017100101
   Suikkola J, 2016, SCI REP-UK, V6, DOI 10.1038/srep25784
   Sun HL, 2019, ACS APPL MATER INTER, V11, P36052, DOI 10.1021/acsami.9b09229
   Sun JF, 2016, J MATER CHEM A, V4, P14877, DOI 10.1039/c6ta05898a
   SUN Y, 2019, NANOMATERIALS BASEL, V9
   Sundaram S, 2019, NATURE, V569, P698, DOI 10.1038/s41586-019-1234-z
   Suzuki K, 2016, ACS SENSORS, V1, P817, DOI 10.1021/acssensors.6b00145
   TABOR J, 2020, ADV MATER TECHNOL US, V5
   Takagahara Kazuhiko, 2014, NTT Technical Review, V12, P1
   TAKESHITA T, 2019, SCI REP UK, V9
   Talamo A, 2017, UNIVERSAL ACCESS INF, V16, P739, DOI 10.1007/s10209-016-0508-6
   Tan XQ, 2018, MATERIALS, V11, DOI 10.3390/ma11101953
   Tao WJ, 2012, SENSORS-BASEL, V12, P2255, DOI 10.3390/s120202255
   Tao X.M., 2001, SMART FIBRES FABRICS
   Tao XM, 2019, ACCOUNTS CHEM RES, V52, P307, DOI 10.1021/acs.accounts.8b00502
   Thompson JE, 2017, J CHEM-NY, V2017, DOI 10.1155/2017/4909327
   Tikkanen O, 2014, MED SCI SPORT EXER, V46, P1831, DOI 10.1249/MSS.0000000000000298
   Trung TQ, 2018, ADV HEALTHC MATER, V7, DOI 10.1002/adhm.201800074
   Tsai Chai-Fen, 2018, J HEALTHC ENG, V2018
   Tseghai GB, 2020, SENSORS-BASEL, V20, DOI 10.3390/s20071881
   Tsukada Y, 2019, HEART VESSELS, V34, P1203, DOI 10.1007/s00380-019-01347-8
   Turker H., 2013, Electrodiagn. New Front. Clin. Res, V2013, P175, DOI DOI 10.5772/56167
   Uh K, 2016, MACROMOL MATER ENG, V301, P1320, DOI 10.1002/mame.201600238
   Valori I., 2018, BRAIN SCI, V9, P259
   van Schooten KS, 2019, PHYS THER, V99, P989, DOI 10.1093/ptj/pzz032
   Vortmann LM, 2019, FRONT HUM NEUROSCI, V13, DOI 10.3389/fnhum.2019.00348
   Vu C, 2018, FIBER POLYM, V19, P2657, DOI 10.1007/s12221-018-8019-0
   Wang C.X., 2019, SENSORS BASEL, V19
   Wang CY, 2016, ADV MATER, V28, P6640, DOI 10.1002/adma.201601572
   Wang DX, 2020, IEEE T IND ELECTRON, V67, P610, DOI 10.1109/TIE.2019.2920602
   Wang F, 2020, CELLULOSE, V27, P2369, DOI 10.1007/s10570-019-02951-7
   Wang F, 2017, CARBON, V121, P353, DOI 10.1016/j.carbon.2017.06.006
   Wang JY, 2018, ACS NANO, V12, P3954, DOI 10.1021/acsnano.8b01532
   Wang L, 2020, ADV MATER, V32, DOI 10.1002/adma.201901971
   Wang MH, 2017, ADV MATER, V29, DOI 10.1002/adma.201604606
   Wang Q, 2019, ADV FUNCT MATER, V29, DOI 10.1002/adfm.201808695
   Wang S., 2020, ADV MATER INTERFACES, V7
   Wang SQ, 2016, TRENDS BIOTECHNOL, V34, P909, DOI 10.1016/j.tibtech.2016.05.009
   Wang Y, 2016, ACS APPL MATER INTER, V8, P26112, DOI 10.1021/acsami.6b06704
   Wang YZ, 2019, ADV ENERGY MATER, V9, DOI 10.1002/aenm.201803715
   Wang Y, 2017, SCI ADV, V3, DOI 10.1126/sciadv.1602076
   Wang ZL, 2016, GREEN ENERGY TECHNOL, P109, DOI 10.1007/978-3-319-40039-6_5
   Wang ZF, 2016, ACS APPL MATER INTER, V8, P24837, DOI 10.1021/acsami.6b08207
   Wawrzyk M, 2019, ADV INTELL SYST, V852, P222, DOI 10.1007/978-3-319-99981-4_21
   Wei Q, 2009, WOODHEAD PUBL TEXT, V97, P58, DOI 10.1533/9781845696689.58
   Wei QF, 2006, SURF COAT TECH, V201, P1821, DOI 10.1016/j.surfcoat.2006.03.007
   Wen F, 2020, ADV SCI, V7, DOI 10.1002/advs.202000261
   Wen F, 2020, NANO ENERGY, V67, DOI 10.1016/j.nanoen.2019.104266
   Wilson CJ, 2015, COMPUT MATH METHOD M, V2015, DOI 10.1155/2015/151702
   Wong-Yu IS, 2015, ARCH PHYS MED REHAB, V96, P2103, DOI 10.1016/j.apmr.2015.08.409
   Wong-Yu ISK, 2019, AM J PHYS MED REHAB, V98, P239, DOI 10.1097/PHM.0000000000001035
   Wong-Yu ISK, 2015, PARKINSONISM RELAT D, V21, P615, DOI 10.1016/j.parkreldis.2015.03.022
   Wood BH, 2002, J NEUROL NEUROSUR PS, V72, P721, DOI 10.1136/jnnp.72.6.721
   Wu HX, 2018, J MATER CHEM A, V6, P20277, DOI 10.1039/c8ta08276f
   Wu RH, 2019, TEXT RES J, V89, P5144, DOI 10.1177/0040517519849451
   Wu WQ, 2018, FUTURE GENER COMP SY, V86, P515, DOI 10.1016/j.future.2018.04.024
   Wu XD, 2016, ACS APPL MATER INTER, V8, P9936, DOI 10.1021/acsami.6b01174
   Wu YX, 2020, FRONT BIOENG BIOTECH, V8, DOI 10.3389/fbioe.2020.00212
   Xu F, 2012, ADV MATER, V24, P5117, DOI 10.1002/adma.201201886
   Xu JJ, 2019, ACS APPL MATER INTER, V11, P25613, DOI 10.1021/acsami.9b08369
   Yan H, 2009, NATURE, V457, P679, DOI 10.1038/nature07727
   Yang B, 2019, NANO ENERGY, V57, P66, DOI 10.1016/j.nanoen.2018.12.013
   Yang B, 2016, ADV ENERGY MATER, V6, DOI 10.1002/aenm.201600505
   Yang ST, 2020, ACS APPL MATER INTER, V12, P19874, DOI 10.1021/acsami.9b22534
   Yang X, 2017, ACS APPL MATER INTER, V9, P26468, DOI 10.1021/acsami.7b08606
   Yang Z, 2018, ACS NANO, V12, P9134, DOI 10.1021/acsnano.8b03391
   Yao CK, 2019, J COLLOID INTERF SCI, V533, P144, DOI 10.1016/j.jcis.2018.08.058
   Yao SS, 2019, ACS APPL MATER INTER, V11, P31028, DOI 10.1021/acsami.9b07520
   Yao SS, 2014, NANOSCALE, V6, P2345, DOI 10.1039/c3nr05496a
   Yeon C, 2017, RSC ADV, V7, P5888, DOI 10.1039/c6ra24749k
   Yin R, 2020, ADV MATER TECHNOL-US, V5, DOI 10.1002/admt.202000341
   Yli-Pentti A., 2014, Comprehensive Materials Processing, P277, DOI [10.1016/B978-0-08-096532-1.00413-1, DOI 10.1016/B978-0-08-096532-1.00413-1]
   YU C, 2020, SMALL 0520
   Yu XG, 2019, NATURE, V575, P473, DOI 10.1038/s41586-019-1687-0
   Yuan DM, 2016, J MATER CHEM A, V4, P11616, DOI 10.1039/c6ta04081k
   Yue Z, 2017, WOODHEAD PUBL SER TE, V189, P61, DOI 10.1016/B978-0-08-100660-3.00004-3
   Yuen EK, 2019, J CONTEXT BEHAV SCI, V12, P47, DOI 10.1016/j.jcbs.2019.01.006
   Yufune S, 2015, SCI REP-UK, V5, DOI 10.1038/srep10252
   Yun YJ, 2017, SENSOR ACTUAT B-CHEM, V248, P829, DOI 10.1016/j.snb.2016.12.028
   Zeng W, 2018, NANO ENERGY, V54, P163, DOI 10.1016/j.nanoen.2018.10.015
   Zeng W, 2014, ADV MATER, V26, P5310, DOI 10.1002/adma.201400633
   Zhang D, 2020, NANO ENERGY, V76, DOI 10.1016/j.nanoen.2020.105086
   Zhang H, 2006, SENSOR ACTUAT A-PHYS, V126, P129, DOI 10.1016/j.sna.2005.10.026
   Zhang L, 2018, ACS APPL MATER INTER, V10, P41784, DOI 10.1021/acsami.8b16027
   Zhang LS, 2018, ADV ENERGY MATER, V8, DOI 10.1002/aenm.201700524
   Zhang M, 2004, SCIENCE, V306, P1358, DOI 10.1126/science.1104276
   Zhang MC, 2017, ADV FUNCT MATER, V27, DOI 10.1002/adfm.201604795
   Zhang NN, 2018, IEEE J TRANSL ENG HE, V6, DOI 10.1109/JTEHM.2018.2863388
   Zhang R, 2016, INT CONF WEARAB IMPL, P7, DOI 10.1109/BSN.2016.7516224
   Zhang XF, 2007, SMALL, V3, P244, DOI 10.1002/smll.200600368
   Zhang Y, 2018, ADV MATER, V30, DOI 10.1002/adma.201801588
   Zhang Y, 2017, MINERALS-BASEL, V7, DOI 10.3390/min7060102
   Zhang ZY, 2018, ADV MATER, V30, DOI [10.1002/adma.201705221, 10.1002/adma.201707413]
   Zhang ZH, 2020, ADV MATER TECHNOL-US, V5, DOI 10.1002/admt.202000329
   Zhao H, 2016, J MATER CHEM C, V4, P7156, DOI 10.1039/c6tc01979j
   Zhao HB, 2010, NANOTECHNOLOGY, V21, DOI 10.1088/0957-4484/21/30/305502
   Zheng XH, 2017, 2D MATER, V4, DOI 10.1088/2053-1583/aa598d
   Zhou F, 2008, INT SYM MIX AUGMENT, P193, DOI 10.1109/ISMAR.2008.4637362
   Zhou WX, 2020, ACS NANO, V14, P5798, DOI 10.1021/acsnano.0c00906
   Zhou ZQ, 2018, J MATER CHEM C, V6, P13120, DOI 10.1039/c8tc02716a
   Zhu JH, 2019, NANO ENERGY, V62, P883, DOI 10.1016/j.nanoen.2019.06.023
   Zi YL, 2016, NAT COMMUN, V7, DOI 10.1038/ncomms10987
   Zohair M, 2020, ACS NANO, V14, P2308, DOI 10.1021/acsnano.9b09445
NR 358
TC 52
Z9 58
U1 16
U2 228
PU WILEY-V C H VERLAG GMBH
PI WEINHEIM
PA POSTFACH 101161, 69451 WEINHEIM, GERMANY
SN 1616-301X
EI 1616-3028
J9 ADV FUNCT MATER
JI Adv. Funct. Mater.
PD SEP
PY 2021
VL 31
IS 39
SI SI
AR 2007254
DI 10.1002/adfm.202007254
EA NOV 2020
PG 32
WC Chemistry, Multidisciplinary; Chemistry, Physical; Nanoscience &
   Nanotechnology; Materials Science, Multidisciplinary; Physics, Applied;
   Physics, Condensed Matter
WE Science Citation Index Expanded (SCI-EXPANDED); Social Science Citation Index (SSCI)
SC Chemistry; Science & Technology - Other Topics; Materials Science;
   Physics
GA UU2WC
UT WOS:000592346500001
OA Green Accepted
DA 2025-01-11
ER

PT J
AU Gao, S
   He, TYY
   Zhang, ZX
   Ao, HR
   Jiang, HY
   Lee, CK
AF Gao, Shan
   He, Tianyiyi
   Zhang, Zixuan
   Ao, Hongrui
   Jiang, Hongyuan
   Lee, Chengkuo
TI A Motion Capturing and Energy Harvesting Hybridized Lower-Limb System
   for Rehabilitation and Sports Applications
SO ADVANCED SCIENCE
LA English
DT Article
DE hybridized lower-limb system; piezoelectric energy harvester;
   rehabilitation; sports monitor; triboelectric sensors
ID PARKINSONS-DISEASE; PEOPLE; NANOGENERATOR; ELECTRONICS; TECHNOLOGY;
   DEVICES; SKIN
AB Lower-limb motion monitoring is highly desired in various application scenarios ranging from rehabilitation to sports training. However, there still lacks a cost-effective, energy-saving, and computational complexity-reducing solution for this specific demand. Here, a motion capturing and energy harvesting hybridized lower-limb (MC-EH-HL) system with 3D printing is demonstrated. It enables low-frequency biomechanical energy harvesting with a sliding block-rail piezoelectric generator (S-PEG) and lower-limb motion sensing with a ratchet-based triboelectric nanogenerator (R-TENG). A unique S-PEG is proposed with particularly designed mechanical structures to convert lower-limb 3D motion into 1D linear sliding on the rail. On the one hand, high output power is achieved with the S-PEG working at a very low frequency, which realizes self-sustainable systems for wireless sensing under the Internet of Things framework. On the other hand, the R-TENG gives rise to digitalized triboelectric output, matching the rotation angles to the pulse numbers. Additional physical parameters can be estimated to enrich the sensory dimension. Accordingly, demonstrative rehabilitation, human-machine interfacing in virtual reality, and sports monitoring are presented. This developed hybridized system exhibits an economic and energy-efficient solution to support the need for lower-limb motion tracking in various scenarios, paving the way for self-sustainable multidimensional motion tracking systems in near future.
C1 [Gao, Shan; Ao, Hongrui; Jiang, Hongyuan] Harbin Inst Technol, Sch Mechatron Engn, Harbin 150001, Peoples R China.
   [Gao, Shan; He, Tianyiyi; Zhang, Zixuan; Lee, Chengkuo] Natl Univ Singapore, Dept Elect & Comp Engn, 4 Engn Dr 3, Singapore 117583, Singapore.
   [Gao, Shan; He, Tianyiyi; Zhang, Zixuan; Lee, Chengkuo] Natl Univ Singapore, Ctr Intelligent Sensors & MEMS CISM, 4 Engn Dr 3, Singapore 117583, Singapore.
   [Lee, Chengkuo] Natl Univ Singapore, NUS Grad Sch Integrat Sci & Engn, Singapore 117456, Singapore.
C3 Harbin Institute of Technology; National University of Singapore;
   National University of Singapore; National University of Singapore
RP Ao, HR (corresponding author), Harbin Inst Technol, Sch Mechatron Engn, Harbin 150001, Peoples R China.; Lee, CK (corresponding author), Natl Univ Singapore, Dept Elect & Comp Engn, 4 Engn Dr 3, Singapore 117583, Singapore.; Lee, CK (corresponding author), Natl Univ Singapore, Ctr Intelligent Sensors & MEMS CISM, 4 Engn Dr 3, Singapore 117583, Singapore.; Lee, CK (corresponding author), Natl Univ Singapore, NUS Grad Sch Integrat Sci & Engn, Singapore 117456, Singapore.
EM hongrui_ao@hit.edu.cn
RI LEE, CHENGKUO/R-3999-2018; Zhang, Zixuan/JSL-3603-2023; He,
   Tianyiyi/HNS-6401-2023
OI Lee, Chengkuo/0000-0002-8886-3649; JIANG, HONGYUAN/0009-0001-6150-0717;
   Zhang, Zixuan/0000-0001-5020-7606
FU National Key Research and Development Program of China [2019YFB2004800,
   R-2020-S-002]; Suzhou, China; NUS iHealthtech Grant: Smart Sensors and
   Artificial Intelligence (AI) for Health; Intelligent Monitoring System
   Based on Smart Wearable Sensors and Artificial Technology for the
   Treatment of Adolescent Idiopathic Scoliosis [R-263-501-017-133]; China
   Scholarship Council [201906120133]
FX S.G. and T.H. contributed equally to this work. This work was supported
   by the National Key Research and Development Program of China (Grant No.
   2019YFB2004800, Project No. R-2020-S-002) at NUSRI, Suzhou, China; and
   the NUS iHealthtech Grant: Smart Sensors and Artificial Intelligence
   (AI) for Health ("Intelligent Monitoring System Based on Smart Wearable
   Sensors and Artificial Technology for the Treatment of Adolescent
   Idiopathic Scoliosis," No. R-263-501-017-133). S.G. also thanks to the
   China Scholarship Council (File No. 201906120133) for supporting this
   work.
CR Abolhasani MM, 2020, ADV SCI, V7, DOI 10.1002/advs.202000517
   Ahmed A, 2019, ADV SCI, V6, DOI 10.1002/advs.201802230
   Awad LN, 2017, SCI TRANSL MED, V9, DOI 10.1126/scitranslmed.aai9084
   Bai HD, 2020, SCIENCE, V370, P848, DOI 10.1126/science.aba5504
   Bhatia D, 2021, NANO ENERGY, V80, DOI 10.1016/j.nanoen.2020.105508
   Boutry CM, 2018, SCI ROBOT, V3, DOI 10.1126/scirobotics.aau6914
   Bu TZ, 2018, ADV MATER, V30, DOI 10.1002/adma.201800066
   Cao R, 2017, ACS NANO, V11, P8370, DOI 10.1021/acsnano.7b03683
   Cha Y, 2018, SENSORS-BASEL, V18, DOI 10.3390/s18020468
   Chen CM, 2020, NAT COMMUN, V11, DOI 10.1038/s41467-020-16071-5
   Chen J, 2019, ADV FUNCT MATER, V29, DOI 10.1002/adfm.201903162
   Chen XP, 2020, ADV FUNCT MATER, V30, DOI 10.1002/adfm.202004673
   Chew ZJ, 2019, IEEE T POWER ELECTR, V34, P8671, DOI 10.1109/TPEL.2018.2885827
   Choi H, 2018, SENSORS-BASEL, V18, DOI 10.3390/s18020566
   Choi YM, 2017, ENERGIES, V10, DOI 10.3390/en10101483
   Conradsson D, 2015, NEUROREHAB NEURAL RE, V29, P827, DOI 10.1177/1545968314567150
   Dagdeviren C, 2017, NAT BIOMED ENG, V1, P807, DOI 10.1038/s41551-017-0140-7
   Ding Y, 2018, SCI ROBOT, V3, DOI 10.1126/scirobotics.aar5438
   Dong BW, 2021, NANO ENERGY, V79, DOI 10.1016/j.nanoen.2020.105414
   Dong K, 2020, ADV MATER, V32, DOI 10.1002/adma.201902549
   Ferguson P.W., 2019, STRUCTURAL EXOSKELET, P311
   Ferguson P.W., 2019, HYBRID WEARABLE ROBO, P347
   Fu HL, 2021, JOULE, V5, P1074, DOI 10.1016/j.joule.2021.03.006
   Ganesh RS, 2020, ECOMAT, V2, DOI 10.1002/eom2.12065
   Gibus D, 2020, APPL ENERG, V277, DOI 10.1016/j.apenergy.2020.115518
   Golestani N, 2020, NAT COMMUN, V11, DOI 10.1038/s41467-020-15086-2
   Guo HY, 2018, SCI ROBOT, V3, DOI 10.1126/scirobotics.aat2516
   Han QK, 2020, NANO ENERGY, V67, DOI 10.1016/j.nanoen.2019.104277
   Haroun A, 2021, NANO EXPRESS, V2, DOI 10.1088/2632-959X/abf3d4
   Hassani FA, 2018, ACS NANO, V12, P3487, DOI 10.1021/acsnano.8b00303
   He TYY, 2021, ISCIENCE, V24, DOI 10.1016/j.isci.2020.101934
   He TYY, 2019, ADV SCI, V6, DOI 10.1002/advs.201901437
   He TYY, 2019, NANO ENERGY, V58, P641, DOI 10.1016/j.nanoen.2019.01.091
   Hinchet R, 2019, SCIENCE, V365, P491, DOI 10.1126/science.aan3997
   Ho DH, 2020, ADV SCI, V7, DOI 10.1002/advs.201902521
   Hou C, 2019, NANO ENERGY, V63, DOI 10.1016/j.nanoen.2019.103871
   Hu WG, 2019, NANOTECHNOLOGY, V30, DOI 10.1088/1361-6528/aaeddd
   Jin T, 2020, NAT COMMUN, V11, DOI 10.1038/s41467-020-19059-3
   Kadivar Z, 2011, NEUROREHAB NEURAL RE, V25, P626, DOI 10.1177/1545968311401627
   Kidzinski L, 2020, NAT COMMUN, V11, DOI 10.1038/s41467-020-17807-z
   Kim H, 2021, ADV FUNCT MATER, V31, DOI 10.1002/adfm.202005692
   Kim J, 2019, NAT BIOTECHNOL, V37, P389, DOI 10.1038/s41587-019-0045-y
   Kim KK, 2021, ADV INTELL SYST-GER, V3, DOI 10.1002/aisy.202000157
   Kuang Y, 2019, APPL ENERG, V255, DOI 10.1016/j.apenergy.2019.113822
   Kuang Y, 2017, SENSOR ACTUAT A-PHYS, V263, P510, DOI 10.1016/j.sna.2017.07.009
   Kunitski M, 2019, NAT COMMUN, V10, DOI 10.1038/s41467-018-07882-8
   Li N, 2019, ACS NANO, V13, P2822, DOI 10.1021/acsnano.8b08567
   Lim HR, 2020, ADV MATER, V32, DOI 10.1002/adma.201901924
   Lin RZ, 2020, NAT COMMUN, V11, DOI 10.1038/s41467-020-14311-2
   Lin SP, 2021, NANO ENERGY, V83, DOI 10.1016/j.nanoen.2021.105857
   Liu HC, 2018, APPL PHYS REV, V5, DOI 10.1063/1.5074184
   Liu HC, 2015, IEEE SENS J, V15, P4782, DOI 10.1109/JSEN.2015.2411313
   Liu SQ, 2020, NAT COMMUN, V11, DOI 10.1038/s41467-020-19424-2
   Liu Y, 2017, ACS NANO, V11, P9614, DOI 10.1021/acsnano.7b04898
   Liu ZR, 2019, ADV MATER, V31, DOI 10.1002/adma.201807795
   Liu Z, 2019, ADV FUNCT MATER, V29, DOI 10.1002/adfm.201807560
   Long Y, 2021, ADV SCI, V8, DOI 10.1002/advs.202004023
   Long Y, 2018, ACS NANO, V12, P12533, DOI 10.1021/acsnano.8b07038
   Luo JJ, 2020, ECOMAT, V2, DOI 10.1002/eom2.12059
   Luo YY, 2021, NAT ELECTRON, V4, P193, DOI 10.1038/s41928-021-00558-0
   Mak MK, 2017, NAT REV NEUROL, V13, P689, DOI 10.1038/nrneurol.2017.128
   Oh JY, 2019, ADV SCI, V6, DOI 10.1002/advs.201900186
   Ouyang H, 2019, NAT COMMUN, V10, DOI 10.1038/s41467-019-09851-1
   Ouyang H, 2017, ADV MATER, V29, DOI 10.1002/adma.201703456
   Pozzi M, 2012, SMART MATER STRUCT, V21, DOI 10.1088/0964-1726/21/5/055004
   Pu XJ, 2021, ISCIENCE, V24, DOI 10.1016/j.isci.2020.102027
   Pu XJ, 2018, NANO ENERGY, V54, P453, DOI 10.1016/j.nanoen.2018.10.044
   Qu XC, 2021, J PHYS-MATER, V4, DOI 10.1088/2515-7639/ac0092
   Ryu H, 2019, ADV MATER, V31, DOI 10.1002/adma.201802898
   Safaei M, 2018, SMART MATER STRUCT, V27, DOI 10.1088/1361-665X/aad755
   Seshadri DR, 2019, NPJ DIGIT MED, V2, DOI 10.1038/s41746-019-0150-9
   Shawon SMAZ, 2021, NANO ENERGY, V82, DOI 10.1016/j.nanoen.2020.105691
   Shen QQ, 2018, ADV FUNCT MATER, V28, DOI 10.1002/adfm.201703420
   Shi BJ, 2018, ADV MATER, V30, DOI 10.1002/adma.201801511
   Shi QF, 2020, INFOMAT, V2, P1131, DOI 10.1002/inf2.12122
   Shi QF, 2020, NAT COMMUN, V11, DOI 10.1038/s41467-020-18471-z
   Shi QF, 2019, NANO ENERGY, V57, P851, DOI 10.1016/j.nanoen.2019.01.002
   Someya T, 2016, NATURE, V540, P379, DOI 10.1038/nature21004
   Song J, 2018, CLIN REHABIL, V32, P299, DOI 10.1177/0269215517721593
   Song K, 2019, SCI REP-UK, V9, DOI 10.1038/s41598-019-40908-9
   Souri H, 2020, ADV INTELL SYST-GER, V2, DOI 10.1002/aisy.202000039
   Stöckel T, 2015, FRONT PSYCHOL, V6, DOI 10.3389/fpsyg.2015.00943
   Sun YH, 2020, J MATER CHEM A, V8, P12003, DOI 10.1039/d0ta04612d
   Sun ZD, 2021, ADV SCI, V8, DOI 10.1002/advs.202100230
   Wang C, 2021, APPL ENERG, V291, DOI 10.1016/j.apenergy.2021.116825
   Wang DY, 2021, ACS NANO, V15, P2911, DOI 10.1021/acsnano.0c09015
   Wang JH, 2019, NANO ENERGY, V65, DOI 10.1016/j.nanoen.2019.104039
   Wang JH, 2019, ADV SCI, V6, DOI 10.1002/advs.201900149
   Wang L, 2021, NANO ENERGY, V80, DOI 10.1016/j.nanoen.2020.105555
   Wang ZL, 2019, NANO ENERGY, V58, P669, DOI 10.1016/j.nanoen.2019.02.012
   Wen F, 2020, NANO ENERGY, V78, DOI 10.1016/j.nanoen.2020.105155
   Wu CS, 2019, ADV ENERGY MATER, V9, DOI 10.1002/aenm.201802906
   Wu CX, 2020, ACS NANO, V14, P1390, DOI 10.1021/acsnano.9b07165
   Wu H, 2021, ADV SCI, V8, DOI 10.1002/advs.202001938
   Wu Q, 2020, ACS NANO, V14, P10104, DOI 10.1021/acsnano.0c03294
   Xie Lingjie, 2021, [Research, 研究（英文）], V2021
   Xie MY, 2019, ADV MATER TECHNOL-US, V4, DOI 10.1002/admt.201800626
   Yang B, 2020, ECOMAT, V2, DOI 10.1002/eom2.12054
   Yang JC, 2019, ADV MATER, V31, DOI 10.1002/adma.201904765
   Yang SY, 2020, MECH SYST SIGNAL PR, V141, DOI 10.1016/j.ymssp.2020.106706
   Yang Y, 2015, NANO ENERGY, V14, P245, DOI 10.1016/j.nanoen.2014.11.058
   Yao G, 2018, NAT COMMUN, V9, DOI 10.1038/s41467-018-07764-z
   Yu XG, 2019, NATURE, V575, P473, DOI 10.1038/s41586-019-1687-0
   Zhai NN, 2020, ADV ENERGY MATER, V10, DOI 10.1002/aenm.202001041
   Zhang DZ, 2019, NANO ENERGY, V65, DOI 10.1016/j.nanoen.2019.103974
   Zhang KW, 2019, ADV FUNCT MATER, V29, DOI 10.1002/adfm.201806435
   Zhang Q, 2021, ADV SCI, V8, DOI 10.1002/advs.202004727
   Zhang RY, 2019, NANO ENERGY, V63, DOI 10.1016/j.nanoen.2019.06.038
   Zhang TT, 2020, ISCIENCE, V23, DOI 10.1016/j.isci.2020.101813
   Zhang ZX, 2020, NPJ FLEX ELECTRON, V4, DOI 10.1038/s41528-020-00092-7
   Zhao X, 2020, SCI ADV, V6, DOI 10.1126/sciadv.aba4294
   Zheng Q, 2017, ADV SCI, V4, DOI 10.1002/advs.201700029
   Zhou LL, 2020, FRICTION, V8, P481, DOI 10.1007/s40544-020-0390-3
   Zhu JX, 2021, ACS NANO, V15, P894, DOI 10.1021/acsnano.0c07464
   Zhu ML, 2021, NAT COMMUN, V12, DOI 10.1038/s41467-021-23020-3
   Zhu ML, 2021, NANO TODAY, V36, DOI 10.1016/j.nantod.2020.101016
   Zhu ML, 2020, SCI ADV, V6, DOI 10.1126/sciadv.aaz8693
   Zhu ML, 2019, ACS NANO, V13, P1940, DOI 10.1021/acsnano.8b08329
NR 118
TC 88
Z9 93
U1 37
U2 298
PU WILEY
PI HOBOKEN
PA 111 RIVER ST, HOBOKEN 07030-5774, NJ USA
EI 2198-3844
J9 ADV SCI
JI Adv. Sci.
PD OCT
PY 2021
VL 8
IS 20
AR 2101834
DI 10.1002/advs.202101834
EA AUG 2021
PG 16
WC Chemistry, Multidisciplinary; Nanoscience & Nanotechnology; Materials
   Science, Multidisciplinary
WE Science Citation Index Expanded (SCI-EXPANDED)
SC Chemistry; Science & Technology - Other Topics; Materials Science
GA WK0KJ
UT WOS:000686389300001
PM 34414697
OA Green Published, gold
DA 2025-01-11
ER

PT J
AU Zhang, JX
   Luximon, Y
   Pang, MYC
   Wang, HL
AF Zhang, Jiaxin
   Luximon, Yan
   Pang, Marco Y. C.
   Wang, Hailiang
TI Effectiveness of exergaming-based interventions for mobility and balance
   performance in older adults with Parkinson's disease: systematic review
   and meta-analysis of randomised controlled trials
SO AGE AND AGEING
LA English
DT Review
DE exergaming; Parkinson's disease; older adults; mobility performance;
   balance performance; systematic review; older people
ID CLINICALLY IMPORTANT DIFFERENCE; VIRTUAL-REALITY REHABILITATION; MINIMAL
   DETECTABLE CHANGE; FUNCTIONAL GAIT ASSESSMENT; QUALITY-OF-LIFE; PEOPLE;
   RELIABILITY; TECHNOLOGY; SCALE; INDIVIDUALS
AB Background exergaming-based interventions (EbIs) have been proposed to improve older adults' mobility and balance performance. However, the effectiveness of such interventions for older adults with Parkinson's disease (OAPD) remains unclear. Methods seven databases (Web of Science, Medline, Academic Search Premier, CINAHL Complete, PsycINFO, PsychARTICLE and PubMed) were searched up to 7 April 2022. We assessed mobility and balance performance between EbIs groups and control groups or traditional physical training interventions (TPTIs) groups by comparing the outcomes of the Timed Up and Go (TUG), 6-Minute Walk Test (6MWT), Berg Balance Scale (BBS), gait velocity, stride length and Functional Gait Assessment (FGA). Results we scanned 1,190 articles and meta-analysed 19 trials (sample size = 781). In general, the results revealed statistical differences between EbIs groups and TPTIs groups in the TUG [mean difference (MD) = -1.030 s; 95% confidence interval (CI) = -2.029 to -0.031; P = 0.043; high quality of evidence], 6MWT (MD = 63.483 m; 95% CI = 9.542 to 117.425; P = 0.021; moderate quality of evidence), BBS (MD = 2.129; 95% CI = -1.293 to 2.965; P < 0.001; high quality of evidence) and FGA (MD = 2.099 95% CI = -0.306 to 3.893; P = 0.022; moderate quality of evidence). No significant difference was discovered between EbIs groups and TPTIs groups in enhancing gait velocity and stride length. Conclusions EbIs are statistically better than TPTIs in improving OAPD's performance in TUG, 6MWT, BBS and FGA, whereas only the change between EbIs and TPTIs in 6MWT can reach the value of minimal clinically important difference. Further studies are needed to better assess the effectiveness of exergaming-based interventions.
C1 [Zhang, Jiaxin; Luximon, Yan; Wang, Hailiang] Hong Kong Polytech Univ, Sch Design, Hong Kong, Peoples R China.
   [Pang, Marco Y. C.] Hong Kong Polytech Univ, Dept Rehabil Sci, Hong Kong, Peoples R China.
C3 Hong Kong Polytechnic University; Hong Kong Polytechnic University
RP Wang, HL (corresponding author), Hong Kong Polytech Univ, Sch Design, Hong Kong, Peoples R China.
EM hailiang.wang@polyu.edu.hk
RI wang, hailiang/LPP-4633-2024; Luximon, Yan/A-7946-2010
OI Zhang, Jiaxin/0000-0003-2572-2176; wang, hailiang/0000-0002-6668-7947;
   Luximon, Yan/0000-0003-2843-847X
FU Shenzhen-Hong Kong-Macao Science and Technology Project Fund [SGDX2021
   0823103403028]; School of Design Collaborative Research Fund [P0035058];
   Hong Kong Polytechnic University [P0036146]
FX This work was partially supported by the Shenzhen-Hong Kong-Macao
   Science and Technology Project Fund [grant no. SGDX2021 0823103403028],
   the School of Design Collaborative Research Fund [grant no. P0035058],
   the Postdoc Matching Fund Scheme, and the Start-up Fund for RAPs under
   the Strategic Hiring Scheme [grant no. P0036146] at the Hong Kong
   Polytechnic University. The funder had no role in the design, execution,
   analysis and interpretation of data, or writing of the study.
CR Aarsland D, 2021, NAT REV DIS PRIMERS, V7, DOI 10.1038/s41572-021-00280-3
   Alagumoorthi G, 2022, CLIN REHABIL, V36, P1097, DOI 10.1177/02692155221089030
   Armstrong MJ, 2020, JAMA-J AM MED ASSOC, V323, P548, DOI 10.1001/jama.2019.22360
   Azulay JP, 1999, BRAIN, V122, P111, DOI 10.1093/brain/122.1.111
   Barry G, 2014, J NEUROENG REHABIL, V11, DOI [10.1186/1743-0003-11-60, 10.1186/1743-0003-11-33]
   Beninato M, 2014, PHYS THER, V94, P1594, DOI 10.2522/ptj.20130596
   Bohannon RW, 2017, J EVAL CLIN PRACT, V23, P377, DOI 10.1111/jep.12629
   Bouça-Machado R, 2018, J PARKINSON DIS, V8, P121, DOI 10.3233/JPD-171233
   Cacciata M, 2019, INT J NURS STUD, V93, P30, DOI 10.1016/j.ijnurstu.2019.01.010
   Canning CG, 2014, NEURODEGENER DIS MAN, V4, P203, DOI [10.2217/NMT.14.22, 10.2217/nmt.14.22]
   Chen Y, 2020, PHYS THER, V100, P933, DOI 10.1093/ptj/pzaa042
   Christofoletti G, 2016, HUM MOVEMENT SCI, V49, P308, DOI 10.1016/j.humov.2016.08.007
   Cui L, 2020, FRONT AGING NEUROSCI, V12, DOI 10.3389/fnagi.2020.603854
   Deeks JJ., 2019, Cochrane Handbook for Systematic Reviews of Interventions, P241, DOI DOI 10.1002/9781119536604.CH10
   Dockx K, 2017, GERONTOLOGY, V63, P590, DOI 10.1159/000479085
   Dockx K, 2016, COCHRANE DB SYST REV, DOI 10.1002/14651858.CD010760.pub2
   Donoghue D, 2009, J REHABIL MED, V41, P343, DOI 10.2340/16501977-0337
   Dorsey ER, 2018, LANCET NEUROL, V17, P939, DOI 10.1016/S1474-4422(18)30295-3
   Downs S, 2013, J PHYSIOTHER, V59, P93, DOI 10.1016/S1836-9553(13)70161-9
   du Prel JB, 2009, DTSCH ARZTEBL INT, V106, P335, DOI 10.3238/arztebl.2009.0335
   Egger M, 1997, BMJ-BRIT MED J, V315, P629, DOI 10.1136/bmj.315.7109.629
   Feng H, 2019, MED SCI MONITOR, V25, P4186, DOI 10.12659/MSM.916455
   Ferraz DD, 2018, ARCH PHYS MED REHAB, V99, P826, DOI 10.1016/j.apmr.2017.12.014
   Gandolfi M, 2017, CONTROLLED TRIAL BIO, V2017, P1
   Gordt K, 2018, GERONTOLOGY, V64, P74, DOI 10.1159/000481454
   Guyatt GH, 2008, BRIT MED J, V336, P924, DOI 10.1136/bmj.39489.470347.AD
   Harris DM, 2015, FRONT AGING NEUROSCI, V7, DOI 10.3389/fnagi.2015.00167
   HIGGINS JPT, 2011, COCHRANE HDB SYSTEMA, V0001
   Higgins JPT, 2003, BMJ-BRIT MED J, V327, P557, DOI 10.1136/bmj.327.7414.557
   Huang SL, 2011, PHYS THER, V91, P114, DOI 10.2522/ptj.20090126
   Corregidor-Sánchez AI, 2021, AGE AGEING, V50, P370, DOI 10.1093/ageing/afaa197
   Corregidor-Sánchez AI, 2020, MATURITAS, V132, P40, DOI 10.1016/j.maturitas.2019.12.006
   Khalafallah A, 2010, MEDITERR J HEMATOL I, V2, DOI [10.1136/bmj.l4898, 10.4084/MJHID.2010.005]
   de Melo GEL, 2018, NEUROREHABILITATION, V42, P473, DOI 10.3233/NRE-172355
   Lee NY, 2015, J PHYS THER SCI, V27, P145, DOI 10.1589/jpts.27.145
   Li G, 2019, TRANSL NEURODEGENER, V8, DOI 10.1186/s40035-019-0162-z
   Liao YY, 2015, INT J GERONTOL, V9, P190, DOI 10.1016/j.ijge.2014.06.007
   Liao YY, 2015, NEUROREHAB NEURAL RE, V29, P658, DOI 10.1177/1545968314562111
   Chen LN, 2020, AM J PHYS MED REHAB, V99, P917, DOI 10.1097/PHM.0000000000001447
   McGlothlin AE, 2014, JAMA-J AM MED ASSOC, V312, P1342, DOI 10.1001/jama.2014.13128
   Millage B, 2017, REHABIL RES PRACT, V2017, DOI 10.1155/2017/9871070
   Mirelman A, 2019, LANCET NEUROL, V18, P697, DOI 10.1016/S1474-4422(19)30044-4
   Neri SGR, 2017, CLIN REHABIL, V31, P1292, DOI 10.1177/0269215517694677
   Pacheco TBF, 2020, SYST REV-LONDON, V9, DOI 10.1186/s13643-020-01421-7
   Pazzaglia C, 2020, PHYSIOTHERAPY, V106, P36, DOI 10.1016/j.physio.2019.12.007
   Perera S, 2006, J AM GERIATR SOC, V54, P743, DOI 10.1111/j.1532-5415.2006.00701.x
   Petersen C, 2017, J GERIATR PHYS THER, V40, P223, DOI 10.1519/JPT.0000000000000102
   Pompeu JE, 2012, PHYSIOTHERAPY, V98, P196, DOI 10.1016/j.physio.2012.06.004
   Ribas CG, 2017, PARKINSONISM RELAT D, V38, P13, DOI 10.1016/j.parkreldis.2017.02.006
   Robinson AG, 2019, PHYSIOTHERAPY, V105, P174, DOI 10.1016/j.physio.2018.11.007
   Santos P, 2019, NEUROREHABILITATION, V45, P255, DOI 10.3233/NRE-192771
   Shen X, 2014, NEUROREHAB NEURAL RE, V28, P524, DOI 10.1177/1545968313517752
   Shih MC, 2016, J NEUROENG REHABIL, V13, DOI 10.1186/s12984-016-0185-y
   Song J, 2018, CLIN REHABIL, V32, P299, DOI 10.1177/0269215517721593
   Steffen T, 2008, PHYS THER, V88, P733, DOI 10.2522/ptj.20070214
   Sterne JAC, 2011, BMJ-BRIT MED J, V343, DOI 10.1136/bmj.d4002
   Tollár J, 2019, GERONTOLOGY, V65, P120, DOI 10.1159/000493127
   Turner D, 2010, J CLIN EPIDEMIOL, V63, P28, DOI 10.1016/j.jclinepi.2009.01.024
   van den Heuvel MRC, 2014, PARKINSONISM RELAT D, V20, P1352, DOI 10.1016/j.parkreldis.2014.09.022
   Wang B, 2019, CLIN REHABIL, V33, P1130, DOI 10.1177/0269215519843174
   Wang WJ, 2021, ELECTRONICS-SWITZ, V10, DOI 10.3390/electronics10091003
   Wang XQ, 2016, CLIN REHABIL, V30, P134, DOI 10.1177/0269215515578295
   Yang WC, 2016, J FORMOS MED ASSOC, V115, P734, DOI 10.1016/j.jfma.2015.07.012
   Yuan RY, 2020, J NEUROENG REHABIL, V17, DOI 10.1186/s12984-020-00725-y
NR 64
TC 9
Z9 10
U1 1
U2 21
PU OXFORD UNIV PRESS
PI OXFORD
PA GREAT CLARENDON ST, OXFORD OX2 6DP, ENGLAND
SN 0002-0729
EI 1468-2834
J9 AGE AGEING
JI Age Ageing
PD AUG 2
PY 2022
VL 51
IS 8
AR afac175
DI 10.1093/ageing/afac175
PG 11
WC Geriatrics & Gerontology
WE Science Citation Index Expanded (SCI-EXPANDED)
SC Geriatrics & Gerontology
GA 3O2ZP
UT WOS:000836705800004
PM 35930726
OA Bronze
DA 2025-01-11
ER

PT J
AU Miller, KJ
   Adair, BS
   Pearce, AJ
   Said, CM
   Ozanne, E
   Morris, MM
AF Miller, Kimberly J.
   Adair, Brooke S.
   Pearce, Alan J.
   Said, Catherine M.
   Ozanne, Elizabeth
   Morris, Meg M.
TI Effectiveness and feasibility of virtual reality and gaming system use
   at home by older adults for enabling physical activity to improve
   health-related domains: a systematic review
SO AGE AND AGEING
LA English
DT Review
DE older people; virtual reality; gaming; physical activity; effectiveness;
   systematic review
ID WII FIT; PARKINSONS-DISEASE; DETECTABLE CHANGE; BALANCE; EXERGAMES;
   PEOPLE; GAMES; TOOL
AB Background: use of virtual reality and commercial gaming systems (VR/gaming) at home by older adults is receiving attention as a means of enabling physical activity.
   Objective: to summarise evidence for the effectiveness and feasibility of VR/gaming system utilisation by older adults at home for enabling physical activity to improve impairments, activity limitations or participation.
   Methods: a systematic review searching 12 electronic databases from 1 January 2000-10 July 2012 using key search terms. Two independent reviewers screened yield articles using pre-determined selection criteria, extracted data using customised forms and applied the Cochrane Collaboration Risk of Bias Tool and the Downs and Black Checklist to rate study quality.
   Results: fourteen studies investigating the effects of VR/gaming system use by healthy older adults and people with neurological conditions on activity limitations, body functions and physical impairments and cognitive and emotional well-being met the selection criteria. Study quality ratings were low and, therefore, evidence was not strong enough to conclude that interventions were effective. Feasibility was inconsistently reported in studies. Where feasibility was discussed, strong retention (>= 70%) and adherence (>= 64%) was reported. Initial assistance to use the technologies, and the need for monitoring exertion, aggravation of musculoskeletal symptoms and falls risk were reported.
   Conclusions: existing evidence to support the feasibility and effectiveness VR/gaming systems use by older adults at home to enable physical activity to address impairments, activity limitations and participation is weak with a high risk of bias. The findings of this review may inform future, more rigorous research.
C1 [Miller, Kimberly J.] Univ British Columbia, Dept Phys Therapy, Vancouver, BC V6T 2B5, Canada.
   [Miller, Kimberly J.; Adair, Brooke S.; Said, Catherine M.] Univ Melbourne, Dept Physiotherapy, Melbourne, Vic 3010, Australia.
   [Adair, Brooke S.] Australian Catholic Univ, Sch Allied & Publ Hlth, Fitzroy, Vic 3065, Australia.
   [Pearce, Alan J.] Deakin Univ, Sch Psychol, Cognit & Exercise Neurosci Unit, Melbourne, Vic 3125, Australia.
   [Said, Catherine M.] Heidelberg Repatriat Hosp, Heidelberg West, Vic 3081, Australia.
   [Ozanne, Elizabeth] Univ Melbourne, Dept Social Work, Melbourne, Vic 3010, Australia.
   [Morris, Meg M.] LaTrobe, Sch Allied Hlth, Melbourne, Vic 3086, Australia.
C3 University of British Columbia; University of Melbourne; Australian
   Catholic University; Deakin University; University of Melbourne
RP Miller, KJ (corresponding author), Univ British Columbia, Dept Phys Therapy, Koerner Pavill,Room T115 2211 Wesbrook Mall, Vancouver, BC V6T 2B5, Canada.
EM kimberly.miller@ubc.ca
RI Pearce, Alan/W-1195-2018; Adair, Brooke/N-8959-2017
OI Morris, Meg/0000-0002-0114-4175; Adair, Brooke/0000-0001-8389-2347;
   Miller, Kimberly/0000-0002-9826-7269; Said,
   Catherine/0000-0002-8773-9750
FU Institute for a Broadband-Enabled Society (IBES), Australia; Melbourne
   Research Fellowship, The University of Melbourne, Australia
FX This work was supported by a Grant from the Institute for a
   Broadband-Enabled Society (IBES), Australia. Salary support for C. Said
   was provided by a Melbourne Research Fellowship (Career Interruption),
   The University of Melbourne, Australia.
CR Agmon M, 2011, J GERIATR PHYS THER, V34, P161, DOI 10.1519/JPT.0b013e3182191d98
   [Anonymous], AUSTR SOC TRENDS LIF
   [Anonymous], 2011, MERRIAM WEBSTER DICT
   [Anonymous], 2011, Essential facts about the computer and video game industry
   [Anonymous], 2011, GLOB REC PHYS ACT HL
   [Anonymous], 2007, ICF-CY: International classification of functioning, disability, and health, children youth version
   Bell CS, 2011, PHYS OCCUP THER GERI, V29, P213, DOI 10.3109/02703181.2011.559307
   Donoghue D, 2009, J REHABIL MED, V41, P343, DOI 10.2340/16501977-0337
   Downs SH, 1998, J EPIDEMIOL COMMUN H, V52, P377, DOI 10.1136/jech.52.6.377
   Esculier JF, 2012, J REHABIL MED, V44, P144, DOI 10.2340/16501977-0922
   Flynn Sheryl, 2007, J Neurol Phys Ther, V31, P180, DOI 10.1097/NPT.0b013e31815d00d5
   Higgins JPT, 2011, BMJ-BRIT MED J, V343, DOI 10.1136/bmj.d5928
   Huang SL, 2011, PHYS THER, V91, P114, DOI 10.2522/ptj.20090126
   Kahlbaugh PE, 2011, ACT ADAPT AGING, V35, P331, DOI 10.1080/01924788.2011.625218
   Kaminsky TA, 2007, J REHABIL RES DEV, V44, P437, DOI 10.1682/JRRD.2006.09.0109
   Lange BS, 2010, PHYS MED REH CLIN N, V21, P339, DOI 10.1016/j.pmr.2009.12.007
   Laver KE, 2011, COCHRANE DB SYST REV, DOI 10.1002/14651858.CD008349.pub2
   Lotan M, 2010, RES DEV DISABIL, V31, P869, DOI 10.1016/j.ridd.2010.01.010
   Lotan M, 2009, RES DEV DISABIL, V30, P229, DOI 10.1016/j.ridd.2008.03.005
   Morris ME, 2013, Journal of Aging Science., V1, P1, DOI [DOI 10.4172/2329-8847.1000101, 10.4172/jasc.1000101, DOI 10.4172/JASC.1000101]
   Nitz JC, 2010, CLIMACTERIC, V13, P487, DOI 10.3109/13697130903395193
   Pearce Alan J, 2012, J Aging Res, V2012, P538169, DOI 10.1155/2012/538169
   Peng W, 2013, HEALTH EDUC BEHAV, V40, P171, DOI 10.1177/1090198112444956
   Rosenberg D, 2010, AM J GERIAT PSYCHIAT, V18, P221, DOI 10.1097/JGP.0b013e3181c534b5
   Studenski S, 2010, J NUTR HEALTH AGING, V14, P850, DOI 10.1007/s12603-010-0119-5
   Taylor MJD, 2011, J REHABIL RES DEV, V48, P1171, DOI 10.1682/JRRD.2010.09.0171
   Weisser B., 2010, INT J COMPUTER SCI S, V9, P75
   Williams B, 2011, OCCUP THER HEALTH CA, V25, P131, DOI 10.3109/07380577.2011.560627
   Yuen HK, 2011, LUPUS, V20, P1293, DOI 10.1177/0961203311412098
   Zutz A, 2007, TELEMED J E-HEALTH, V13, P323, DOI 10.1089/tmj.2006.0051
NR 30
TC 161
Z9 165
U1 5
U2 109
PU OXFORD UNIV PRESS
PI OXFORD
PA GREAT CLARENDON ST, OXFORD OX2 6DP, ENGLAND
SN 0002-0729
EI 1468-2834
J9 AGE AGEING
JI Age Ageing
PD MAR
PY 2014
VL 43
IS 2
BP 188
EP 195
DI 10.1093/ageing/aft194
PG 8
WC Geriatrics & Gerontology
WE Science Citation Index Expanded (SCI-EXPANDED); Social Science Citation Index (SSCI)
SC Geriatrics & Gerontology
GA AB8GP
UT WOS:000332028600008
PM 24351549
OA Green Published
DA 2025-01-11
ER

PT J
AU Ma, BX
   Yang, J
   Wong, FKY
   Wong, AKC
   Ma, TT
   Meng, JA
   Zhao, Y
   Wang, YG
   Lu, Q
AF Ma, Bingxin
   Yang, Jin
   Wong, Frances Kam Yuet
   Wong, Arkers Kwan Ching
   Ma, Tingting
   Meng, Jianan
   Zhao, Yue
   Wang, Yaogang
   Lu, Qi
TI Artificial intelligence in elderly healthcare: A scoping review
SO AGEING RESEARCH REVIEWS
LA English
DT Review
DE Artificial intelligence; Elderly healthcare; Scoping review
ID QUALITY-OF-LIFE; SOCIAL ROBOT INTERVENTION; OLDER-ADULTS; ASSISTED
   THERAPY; COMPANION ROBOT; PARKINSONS-DISEASE; MONITORING-SYSTEM;
   DEMENTIA SYMPTOMS; RANDOMIZED-TRIAL; STROKE PATIENTS
AB The ageing population has led to a surge in the adoption of artificial intelligence (AI) technologies in elderly healthcare worldwide. However, in the advancement of AI technologies, there is currently a lack of clarity about the types and roles of AI technologies in elderly healthcare. This scoping review aimed to provide a comprehensive overview of AI technologies in elderly healthcare by exploring the types of AI technologies employed, and identifying their roles in elderly healthcare based on existing studies. A total of 10 databases were searched for this review, from January 1 2000 to July 31 2022. Based on the inclusion criteria, 105 studies were included. The AI devices utilized in elderly healthcare were summarised as robots, exoskeleton devices, intelligent homes, AI-enabled health smart applications and wearables, voice-activated devices, and virtual reality. Five roles of AI technologies were identified: rehabilitation therapists, emotional supporters, social facilitators, supervisors, and cognitive promoters. Results showed that the impact of AI technologies on elderly healthcare is promising and that AI technologies are capable of satisfying the unmet care needs of older adults and demonstrating great potential in its further development in this area. More well-designed randomised controlled trials are needed in the future to validate the roles of AI technologies in elderly healthcare.
C1 [Ma, Bingxin; Yang, Jin; Ma, Tingting; Meng, Jianan; Zhao, Yue; Lu, Qi] Tianjin Med Univ, Sch Nursing, 22 Qixiangtai Rd, Tianjin 300070, Peoples R China.
   [Wong, Frances Kam Yuet; Wong, Arkers Kwan Ching] Hong Kong Polytech Univ, Sch Nursing, Hong Kong, Peoples R China.
   [Wang, Yaogang] Tianjin Med Univ, Sch Publ Hlth, 22 Qixiangtai Rd, Tianjin 300070, Peoples R China.
   [Wang, Yaogang] Tianjin Univ Tradit Chinese Med, Publ Hlth Sci & Engn Coll, Sch Integrat Med, Tianjin, Peoples R China.
   [Wang, Yaogang] Natl Inst Hlth Data Sci Peking Univ, Beijing, Peoples R China.
C3 Tianjin Medical University; Hong Kong Polytechnic University; Tianjin
   Medical University; Tianjin University of Traditional Chinese Medicine
RP Zhao, Y; Lu, Q (corresponding author), Tianjin Med Univ, Sch Nursing, 22 Qixiangtai Rd, Tianjin 300070, Peoples R China.; Wang, YG (corresponding author), Tianjin Med Univ, Sch Publ Hlth, 22 Qixiangtai Rd, Tianjin 300070, Peoples R China.
EM yuezhao35@tmu.edu.cn; YaogangWANG@tmu.edu.cn; luqi@tmu.edu.cn
RI Wong, Frances/E-5787-2014; Wong, Arkers/N-6253-2017
OI Wong, Arkers/0000-0001-6708-3099; Ma, Bingxin/0000-0002-0477-4711
FU National Natural Science Foundation of China; Major Science and
   Technology Project of Public Health in Tianjin;  [71974142]; 
   [71910107004];  [72204186];  [72274134];  [21ZXGWSY00090]
FX Funding This work was supported by the National Natural Science
   Foundation of China (grant number: 71974142; 71910107004; 72204186;
   72274134) and the Major Science and Technology Project of Public Health
   in Tianjin (grant number: 21ZXGWSY00090) .
CR Abdi J, 2018, BMJ OPEN, V8, DOI 10.1136/bmjopen-2017-018815
   Abdi S, 2020, JMIR AGING, V3, DOI 10.2196/17286
   Adamek ME, 2022, J AGING SOC POLICY, V34, P108, DOI 10.1080/08959420.2021.1927614
   Adolfo CS, 2022, SCAND J CARING SCI, V36, P173, DOI 10.1111/scs.12974
   Adomaviciene A, 2019, MEDICINA-LITHUANIA, V55, DOI 10.3390/medicina55040098
   Aggar C, 2023, INT J OLDER PEOPLE N, V18, DOI 10.1111/opn.12489
   Ahmed MU, 2015, STUD HEALTH TECHNOL, V211, P249, DOI 10.3233/978-1-61499-516-6-249
   Ali R, 2021, AM J GERIAT PSYCHIAT, V29, P804, DOI 10.1016/j.jagp.2020.11.004
   Valero MA, 2014, SENSORS-BASEL, V14, P17313, DOI 10.3390/s140917313
   Arksey H., 2005, INT J SOC RES METHOD, V8, P19, DOI [10.1080/1364557032000119616, DOI 10.1080/1364557032000119616]
   Banks MR, 2008, J AM MED DIR ASSOC, V9, P173, DOI 10.1016/j.jamda.2007.11.007
   Beard JR, 2016, LANCET, V387, P2145, DOI 10.1016/S0140-6736(15)00516-4
   Bemelmans R, 2015, J AM MED DIR ASSOC, V16, P946, DOI 10.1016/j.jamda.2015.05.007
   Bernocchi P, 2018, TOP STROKE REHABIL, V25, P114, DOI 10.1080/10749357.2017.1389021
   Bian C, 2021, BMC GERIATR, V21, DOI 10.1186/s12877-021-02252-4
   Blindheim K, 2023, INFORM HEALTH SOC CA, V48, P181, DOI 10.1080/17538157.2022.2086465
   Boumans R, 2019, BMJ QUAL SAF, V28, P793, DOI 10.1136/bmjqs-2018-008977
   Butler M, 2018, ANN INTERN MED, V168, P63, DOI 10.7326/M17-1531
   Calabrò RS, 2019, CLIN NEUROPHYSIOL, V130, P767, DOI 10.1016/j.clinph.2019.02.013
   Calabrò RS, 2015, AGING CLIN EXP RES, V27, P935, DOI 10.1007/s40520-015-0343-2
   Carda S, 2012, NEUROREHAB NEURAL RE, V26, P1027, DOI 10.1177/1545968312446753
   Chan M, 2009, MATURITAS, V64, P90, DOI 10.1016/j.maturitas.2009.07.014
   Chen K, 2020, J AM MED DIR ASSOC, V21, P1724, DOI 10.1016/j.jamda.2020.05.036
   Chen Mei, 2020, Healthc Manage Forum, V33, P10, DOI 10.1177/0840470419873123
   Chen SC, 2021, GERIATR NURS, V43, P130, DOI 10.1016/j.gerinurse.2021.11.011
   Chen SC, 2020, INT PSYCHOGERIATR, V32, P981, DOI 10.1017/S1041610220000459
   Cheung JCW, 2022, INT J ENV RES PUB HE, V19, DOI 10.3390/ijerph19042103
   Cho KH, 2015, TOHOKU J EXP MED, V237, P149, DOI 10.1620/tjem.237.149
   Chu MT, 2017, ASSIST TECHNOL, V29, P8, DOI 10.1080/10400435.2016.1171807
   Cinini A, 2021, AGING CLIN EXP RES, V33, P1213, DOI 10.1007/s40520-019-01357-6
   Cruz E, 2018, COMPUT INTEL NEUROSC, V2018, DOI 10.1155/2018/4350272
   Daunoraviciene K, 2018, TECHNOL HEALTH CARE, V26, pS533, DOI 10.3233/THC-182500
   Duff M, 2010, IEEE T NEUR SYS REH, V18, P531, DOI 10.1109/TNSRE.2010.2055061
   European Commission, 2021, HOR EUR STRAT PLAN 2, DOI [10.17895/ices.pub.7460, DOI 10.17895/ICES.PUB.7460]
   Feil-Seifer D, 2005, INT C REHAB ROBOT, P465
   Feng Y.N., 2021, CHIN GEN MED, V24
   Follmann A, 2021, INT J ENV RES PUB HE, V18, DOI 10.3390/ijerph18094846
   Franceschini M, 2020, J BODYW MOV THER, V24, P194, DOI 10.1016/j.jbmt.2019.03.016
   Frisoli A, 2011, INT C REHAB ROBOT
   Gao Q., 2022, Age Ageing, V51
   Ge SQ, 2018, BMC GERIATR, V18, DOI 10.1186/s12877-018-0893-1
   GOV.UK, 2021, National AI strategy
   Guo YQ, 2020, J MED INTERNET RES, V22, DOI 10.2196/18228
   Gustafsson C, 2015, J GERONTOL NURS, V41, P46, DOI 10.3928/00989134-20150806-44
   Han XP, 2022, ANN TRANSL MED, V10, DOI 10.21037/atm-22-998
   Hill NTM, 2017, AM J PSYCHIAT, V174, P329, DOI 10.1176/appi.ajp.2016.16030360
   Hirano S, 2017, NEUROREHABILITATION, V41, P77, DOI 10.3233/NRE-171459
   Hsieh C.J., 2022, HEALTHCARE, V10
   Hsieh CC, 2018, DEMENT GERIATR COGN, V46, P358, DOI 10.1159/000494659
   Hsu PT, 2021, J NURS RES, V29, DOI 10.1097/JNR.0000000000000451
   Hu XY, 2021, IEEE T NEUR SYS REH, V29, P1838, DOI 10.1109/TNSRE.2021.3109729
   Hudson J, 2020, J GERONTOL B-PSYCHOL, V75, P2018, DOI 10.1093/geronb/gbaa119
   Ienca M, 2017, J ALZHEIMERS DIS, V56, P1301, DOI 10.3233/JAD-161037
   Jansons P, 2022, J NUTR HEALTH AGING, V26, P96, DOI 10.1007/s12603-021-1717-0
   Joranson N, 2016, J ADV NURS, V72, P3020, DOI 10.1111/jan.13076
   Joranson N, 2016, INT PSYCHOGERIATR, V28, P1345, DOI 10.1017/S1041610216000120
   Karner S, 2019, CLIN REHABIL, V33, P1940, DOI 10.1177/0269215519865993
   Koh Wei Qi, 2021, JMIR Rehabil Assist Technol, V8, pe25340, DOI 10.2196/25340
   Kolstad M, 2020, STUD HEALTH TECHNOL, V270, P1323, DOI 10.3233/SHTI200423
   Kotani N, 2020, J BACK MUSCULOSKELET, V33, P413, DOI 10.3233/BMR-181482
   Koumpouros Y, 2020, TECHNOL DISABIL, V32, P159, DOI 10.3233/TAD-200271
   Kubota S, 2019, J SPINAL CORD MED, V42, P128, DOI 10.1080/10790268.2017.1313932
   Kulpa E, 2021, INT REV PSYCHIATR, V33, P424, DOI 10.1080/09540261.2020.1839391
   Lazarou I, 2019, J ALZHEIMERS DIS, V70, P757, DOI 10.3233/JAD-190423
   Lazarou I, 2016, J ALZHEIMERS DIS, V54, P1561, DOI 10.3233/JAD-160348
   Lee D, 2021, INT J ENV RES PUB HE, V18, DOI 10.3390/ijerph18010271
   Lee HJ, 2017, IEEE T NEUR SYS REH, V25, P1549, DOI 10.1109/TNSRE.2017.2664801
   Leng MM, 2019, PSYCHIAT RES, V271, P516, DOI 10.1016/j.psychres.2018.12.032
   Levac D, 2010, IMPLEMENT SCI, V5, DOI 10.1186/1748-5908-5-69
   Liang A, 2017, J AM MED DIR ASSOC, V18, P871, DOI 10.1016/j.jamda.2017.05.019
   Libin Alexander, 2004, Am J Alzheimers Dis Other Demen, V19, P111, DOI 10.1177/153331750401900209
   Lin YC, 2021, GERIATR NURS, V43, P97, DOI 10.1016/j.gerinurse.2021.11.008
   Maneeprom N, 2019, CLIN INTERV AGING, V14, P335, DOI 10.2147/CIA.S182336
   Maranesi E., 2022, INT J ENV RES PUB HE, V19
   Maresova P, 2019, BMC PUBLIC HEALTH, V19, DOI 10.1186/s12889-019-7762-5
   Masiero S, 2011, J REHABIL RES DEV, V48, P355, DOI 10.1682/JRRD.2010.04.0063
   Melkas H, 2020, INT J MED INFORM, V134, DOI 10.1016/j.ijmedinf.2019.104041
   Mizuno J, 2021, INT J ENV RES PUB HE, V18, DOI 10.3390/ijerph18052498
   Moyle W, 2019, AGING MENT HEALTH, V23, P1643, DOI 10.1080/13607863.2018.1509297
   Moyle W, 2018, MATURITAS, V110, P10, DOI 10.1016/j.maturitas.2018.01.007
   Moyle W, 2017, J AM MED DIR ASSOC, V18, P766, DOI 10.1016/j.jamda.2017.03.018
   Moyle W, 2014, BMC GERIATR, V14, DOI 10.1186/1471-2318-14-7
   Moyle W, 2013, J GERONTOL NURS, V39, P46, DOI 10.3928/00989134-20130313-03
   Nam KY, 2017, J NEUROENG REHABIL, V14, DOI 10.1186/s12984-017-0232-3
   Nebot A, 2022, INT J ENV RES PUB HE, V19, DOI 10.3390/ijerph19105997
   Netz Y, 2022, GERONTOLOGY, V68, P465, DOI 10.1159/000517918
   Noorbakhsh-Sabet N, 2019, AM J MED, V132, P795, DOI 10.1016/j.amjmed.2019.01.017
   O'Brien K, 2019, J AM GERIATR SOC, V67, pS149
   Obayashi K, 2020, CLIN THER, V42, P364, DOI 10.1016/j.clinthera.2020.01.001
   Ogata K, 2017, INT C REHAB ROBOT, P533, DOI 10.1109/ICORR.2017.8009303
   Ozaki K, 2017, GERIATR GERONTOL INT, V17, P1982, DOI 10.1111/ggi.13009
   Papadopoulos C, 2022, INT J SOC ROBOT, V14, P245, DOI 10.1007/s12369-021-00781-x
   Park C, 2020, NEUROREHABILITATION, V46, P577, DOI 10.3233/NRE-203086
   Park EA, 2021, INT J ENV RES PUB HE, V18, DOI 10.3390/ijerph18158198
   Park JH, 2021, MEDICINE, V100, DOI 10.1097/MD.0000000000024781
   Petersen S, 2017, J ALZHEIMERS DIS, V55, P569, DOI 10.3233/JAD-160703
   Picelli A, 2014, J NEUROENG REHABIL, V11, DOI 10.1186/1743-0003-11-28
   Picelli A, 2012, PARKINSONISM RELAT D, V18, P990, DOI 10.1016/j.parkreldis.2012.05.010
   Pilotto A, 2018, AGE AGEING, V47, P771, DOI 10.1093/ageing/afy026
   Prince MJ, 2015, LANCET, V385, P549, DOI 10.1016/S0140-6736(14)61347-7
   Pu LH, 2021, MATURITAS, V144, P16, DOI [10.1016/maturitas.2020.09.003, 10.1016/j.maturitas.2020.09.003]
   Pu LH, 2020, J AM MED DIR ASSOC, V21, P1079, DOI 10.1016/j.jamda.2020.01.014
   Pu LH, 2020, J CLIN NURS, V29, P437, DOI 10.1111/jocn.15104
   Pu LH, 2019, GERONTOLOGIST, V59, pE37, DOI 10.1093/geront/gny046
   Rabin BA, 2012, DISABIL REHABIL-ASSI, V7, P323, DOI 10.3109/17483107.2011.629329
   Radder B, 2019, PLOS ONE, V14, DOI 10.1371/journal.pone.0220544
   Rantanen P, 2017, CLIN THER, V39, P1054, DOI 10.1016/j.clinthera.2017.03.020
   Rantz M, 2017, J AM MED DIR ASSOC, V18, P860, DOI 10.1016/j.jamda.2017.05.012
   Rincon JA, 2019, SENSORS-BASEL, V19, DOI 10.3390/s19081953
   Robert P, 2020, J MED INTERNET RES, V22, DOI 10.2196/17167
   Robinson H, 2016, AUSTRALAS J AGEING, V35, P106, DOI 10.1111/ajag.12199
   Robinson H, 2013, J AM MED DIR ASSOC, V14, P661, DOI 10.1016/j.jamda.2013.02.007
   Sabanovic Selma, 2013, INT C REHABILITATION
   Salive ME, 2013, EPIDEMIOL REV, V35, P75, DOI 10.1093/epirev/mxs009
   Sapci A Hasan, 2019, JMIR Aging, V2, pe15429, DOI 10.2196/15429
   Schwalbe N, 2020, LANCET, V395, P1579, DOI 10.1016/S0140-6736(20)30226-9
   Shimada H, 2009, GERIATR GERONTOL INT, V9, P372, DOI 10.1111/j.1447-0594.2009.00546.x
   Spina S, 2021, J REHABIL MED, V53, DOI 10.2340/16501977-2793
   Sung HC, 2015, ASIA-PAC PSYCHIAT, V7, P1, DOI 10.1111/appy.12131
   Suryadevara NK, 2013, ENG APPL ARTIF INTEL, V26, P2641, DOI 10.1016/j.engappai.2013.08.004
   Takayanagi K, 2014, FRONT AGING NEUROSCI, V6, DOI 10.3389/fnagi.2014.00257
   Tanaka M, 2012, MED SCI MONITOR, V18, pCR550, DOI 10.12659/MSM.883350
   Tanioka T, 2019, J MED INVESTIG, V66, P19, DOI 10.2152/jmi.66.19
   Taveggia G, 2016, INT J REHABIL RES, V39, P29, DOI 10.1097/MRR.0000000000000137
   Thodberg K, 2016, PSYCHOGERIATRICS, V16, P289, DOI 10.1111/psyg.12159
   Thodberg K, 2016, ANTHROZOOS, V29, P107, DOI 10.1080/08927936.2015.1089011
   Tkatch Rifky, 2016, Gerontol Geriatr Med, V2, p2333721416667877, DOI 10.1177/2333721416667877
   Torta E, 2014, J INTELL ROBOT SYST, V76, P57, DOI 10.1007/s10846-013-0019-0
   Tricco AC, 2018, ANN INTERN MED, V169, P467, DOI 10.7326/M18-0850
   Tsamis KI, 2021, IN VIVO, V35, P2327, DOI 10.21873/invivo.12507
   United Nations Population Fund, 2021, MY BOD IS MY OWN STA
   United States government, 2021, NAT ART INT IN
   Ustinova K, 2011, DISABIL REHABIL-ASSI, V6, P77, DOI 10.3109/17483107.2010.507856
   Soler MV, 2015, FRONT AGING NEUROSCI, V7, DOI 10.3389/fnagi.2015.00133
   VandeWeerd C, 2020, HEALTH TECHNOL-GER, V10, P1291, DOI 10.1007/s12553-019-00404-6
   Visvanathan R., 2021, J GERONTOL A
   Volpe BT, 2000, NEUROLOGY, V54, P1938, DOI 10.1212/WNL.54.10.1938
   Wallard L, 2015, NEUROPHYSIOL CLIN, V45, P215, DOI 10.1016/j.neucli.2015.03.002
   Wang LH, 2016, IEEE T CONSUM ELECTR, V62, P128, DOI 10.1109/TCE.2016.7514671
   Wang Q., 2022, Wireless Communications and Mobile Computing, V2022
   World Health Organization, 2021, World Health Statistics 2021:Monitoring Health for the SDGs, Sustainable Development Goals
   Wu YH, 2014, CLIN INTERV AGING, V9, P801, DOI 10.2147/CIA.S56435
   Young AJ, 2017, IEEE T NEUR SYS REH, V25, P171, DOI 10.1109/TNSRE.2016.2521160
   Yu R, 2015, JMIR RES PROTOC, V4, DOI 10.2196/resprot.4189
   Yun SJ, 2021, MEDICINE, V100, DOI 10.1097/MD.0000000000024348
NR 145
TC 33
Z9 35
U1 73
U2 290
PU ELSEVIER IRELAND LTD
PI CLARE
PA ELSEVIER HOUSE, BROOKVALE PLAZA, EAST PARK SHANNON, CO, CLARE, 00000,
   IRELAND
SN 1568-1637
EI 1872-9649
J9 AGEING RES REV
JI Ageing Res. Rev.
PD JAN
PY 2023
VL 83
AR 101808
DI 10.1016/j.arr.2022.101808
EA DEC 2022
PG 11
WC Cell Biology; Geriatrics & Gerontology
WE Science Citation Index Expanded (SCI-EXPANDED)
SC Cell Biology; Geriatrics & Gerontology
GA 7B6HC
UT WOS:000899231000003
PM 36427766
DA 2025-01-11
ER

PT J
AU Mollà-Casanova, S
   Muñoz-Gómez, E
   Sempere-Rubio, N
   Inglés, M
   Aguilar-Rodríguez, M
   Page, A
   López-Pascual, J
   Serra-Añó, P
AF Molla-Casanova, Sara
   Munoz-Gomez, Elena
   Sempere-Rubio, Nuria
   Ingles, Marta
   Aguilar-Rodriguez, Marta
   Page, Alvaro
   Lopez-Pascual, Juan
   Serra-Ano, Pilar
TI Effect of virtual running with exercise on functionality in pre-frail
   and frail elderly people: randomized clinical trial
SO AGING CLINICAL AND EXPERIMENTAL RESEARCH
LA English
DT Article
DE Bodily illusion therapy; Frailty; Functionality; Pain; Tone
ID DIRECT-CURRENT STIMULATION; NEUROPATHIC PAIN; VISUAL ILLUSION;
   CORTICOSPINAL EXCITABILITY; PARKINSONS-DISEASE; MOTOR FACILITATION;
   MIRROR THERAPY; OLDER-ADULTS; IMAGERY; CORTEX
AB BackgroundVirtual mirror therapies could increase the results of exercise, since the mirror neuron system produces an activation of motor execution cortical areas by observing actions performed by others. In this way, pre-frail and frail people could use this system to reach an exercise capacity threshold and obtain health benefits.AimThe aim of this study is to evaluate the effects of a virtual running (VR) treatment combined with specific physical gait exercise (PE) compared to placebo VR treatment combined with PE on functionality, pain, and muscular tone in pre-frail and frail older persons.MethodsA single blinded, two-arm, randomised controlled trial design was employed. Thirty-eight participants were divided into two intervention arms: Experimental Intervention (EI) group, in which VR and gait-specific physical exercises were administered and Control Intervention (CI) group, in which a placebo virtual gait and the same exercise programme was administered. Functionality, pain, and tone were assessed.ResultsEI group improved in aerobic capacity, functional lower-limb strength, reaction time, and pain, while CI group remained the same. Regarding static balance and muscle tone, no differences were found for either group. Further analysis is needed to asses VR effectiveness for improving gait, stand-up and sit-down performance and velocity.ConclusionsVirtual running therapy appears to enhance capacities related with voluntary movements (i.e., aerobic capacity, functional lower-limb strength, and reaction time) and reduce pain.
C1 [Molla-Casanova, Sara; Munoz-Gomez, Elena; Sempere-Rubio, Nuria; Ingles, Marta; Aguilar-Rodriguez, Marta; Serra-Ano, Pilar] Univ Valencia, Fac Physiotherapy, Dept Physiotherapy, UBIC Res Grp, Gasco Oliag 5, Valencia, Spain.
   [Page, Alvaro] Univ Politecn Valencia, Inst Univ Ingn Mecan & Biomecan, Camino Vera S-N, Valencia 46022, Spain.
   [Lopez-Pascual, Juan] Univ Politecn Valencia, Inst Biomecan Valencia, Camino Vera S-N, Valencia 46022, Spain.
C3 University of Valencia; Universitat Politecnica de Valencia; Universitat
   Politecnica de Valencia; Instituto de Biomecanica de Valencia (IBV)
RP Sempere-Rubio, N (corresponding author), Univ Valencia, Fac Physiotherapy, Dept Physiotherapy, UBIC Res Grp, Gasco Oliag 5, Valencia, Spain.
EM nuria.sempere@uv.es
RI Page, Álvaro/LZE-9512-2025; Muñoz-Gómez, Elena/GSI-8635-2022; MollÃ,
   Sara/HDN-2207-2022; Inglés, Marta/AAB-7789-2019; Aguilar,
   Marta/HSH-7799-2023; Serra-Ano, Pilar/L-6085-2014
OI Molla Casanova, Sara/0000-0003-3700-9968; Munoz-Gomez,
   Elena/0000-0001-9137-1656; Page, Alvaro/0000-0002-5432-310X;
   Sempere-Rubio, Nuria/0000-0002-6564-0936; Serra-Ano,
   Pilar/0000-0002-0743-3445
CR Abbruzzese G, 2016, PARKINSONISM RELAT D, V22, pS60, DOI 10.1016/j.parkreldis.2015.09.005
   Angulo J, 2020, REDOX BIOL, V35, DOI 10.1016/j.redox.2020.101513
   Picorelli AMA, 2014, J PHYSIOTHER, V60, P151, DOI 10.1016/j.jphys.2014.06.012
   BADLEY EM, 1989, J RHEUMATOL, V16, P102
   Barthélemy D, 2010, J NEUROPHYSIOL, V104, P1167, DOI 10.1152/jn.00382.2010
   Bizzini M, 2003, CLIN BIOMECH, V18, P459, DOI 10.1016/S0268-0033(03)00042-1
   Brodie MAD, 2016, MED BIOL ENG COMPUT, V54, P663, DOI 10.1007/s11517-015-1357-9
   Buccino G, 2001, EUR J NEUROSCI, V13, P400, DOI 10.1111/j.1460-9568.2001.01385.x
   Caligiore D, 2017, NEUROSCI BIOBEHAV R, V72, P210, DOI 10.1016/j.neubiorev.2016.11.005
   Carvalho Diana, 2013, Int Arch Med, V6, P41, DOI 10.1186/1755-7682-6-41
   Caspers S, 2010, NEUROIMAGE, V50, P1148, DOI 10.1016/j.neuroimage.2009.12.112
   Cattaneo L, 2009, ARCH NEUROL-CHICAGO, V66, P557, DOI 10.1001/archneurol.2009.41
   Chan BL, 2007, NEW ENGL J MED, V357, P2206, DOI 10.1056/NEJMc071927
   Chiba R, 2016, NEUROSCI RES, V104, P96, DOI 10.1016/j.neures.2015.12.002
   Chuang LL, 2012, STROKE RES TREAT, V2012, DOI 10.1155/2012/617694
   Connelly DM, 2009, PHYSIOTH CAN, V61, P78, DOI 10.3138/physio.61.2.78
   Davidson MJ, 2017, PHYSIOTHER CAN, V69, P104, DOI 10.3138/ptc.2015-85
   DIPELLEGRINO G, 1992, EXP BRAIN RES, V91, P176, DOI 10.1007/BF00230027
   Soler MD, 2010, BRAIN, V133, P2565, DOI 10.1093/brain/awq184
   FADIGA L, 1995, J NEUROPHYSIOL, V73, P2608, DOI 10.1152/jn.1995.73.6.2608
   Fried LP, 2001, J GERONTOL A-BIOL, V56, pM146, DOI 10.1093/gerona/56.3.M146
   Funase K, 2007, NEUROSCI LETT, V419, P108, DOI 10.1016/j.neulet.2007.04.025
   Gallese V, 1996, BRAIN, V119, P593, DOI 10.1093/brain/119.2.593
   Gandhi DBC, 2020, THER CLIN RISK MANAG, V16, P75, DOI 10.2147/TCRM.S206883
   Ganguly J, 2021, TOXINS, V13, DOI 10.3390/toxins13040282
   Garrison KA, 2010, NEUROREHAB NEURAL RE, V24, P404, DOI 10.1177/1545968309354536
   Garry MI, 2005, EXP BRAIN RES, V163, P118, DOI 10.1007/s00221-005-2226-9
   Giraux P, 2003, NEUROIMAGE, V20, pS107, DOI 10.1016/j.neuroimage.2003.09.024
   Gustin SM, 2008, PAIN, V137, P237, DOI 10.1016/j.pain.2007.08.032
   Harris AJ, 1999, LANCET, V354, P1464, DOI 10.1016/S0140-6736(99)05003-5
   JEANNEROD M, 1994, CAN J PHYSIOL PHARM, V72, P535, DOI 10.1139/y94-077
   Ji LX, 2018, INT J GERIATR PSYCH, V33, P1153, DOI 10.1002/gps.4909
   Kehler DS, 2018, EXP GERONTOL, V114, P1, DOI 10.1016/j.exger.2018.10.010
   Kim JC, 2021, MEDICINA-LITHUANIA, V57, DOI 10.3390/medicina57090979
   Kraskov A, 2014, PHILOS T R SOC B, V369, DOI 10.1098/rstb.2013.0174
   Kumru H, 2013, EUR J PAIN, V17, P55, DOI 10.1002/j.1532-2149.2012.00167.x
   Maclver K, 2008, BRAIN, V131, P2181, DOI 10.1093/brain/awn124
   Maeda F, 2002, J NEUROPHYSIOL, V87, P1329, DOI 10.1152/jn.00773.2000
   Maggio MG, 2020, INT J NEUROSCI, V130, P117, DOI 10.1080/00207454.2019.1664519
   Mendelsohn ME, 2008, PHYS THER, V88, P747, DOI 10.2522/ptj.20070161
   Moseley GL, 2007, PAIN, V130, P294, DOI 10.1016/j.pain.2007.01.007
   Needle AR, 2014, SCAND J MED SCI SPOR, V24, P737, DOI 10.1111/sms.12181
   Osoba MY, 2019, LARYNGOSCOPE INVEST, V4, P143, DOI 10.1002/lio2.252
   Page P, 2012, INT J SPORTS PHYS TH, V7, P109
   Patuzzo S, 2003, NEUROPSYCHOLOGIA, V41, P1272, DOI 10.1016/S0028-3932(02)00293-2
   Paungmali Aatit, 2012, Asian J Sports Med, V3, P8
   Rizzolatti G, 2001, NEURON, V31, P889, DOI 10.1016/S0896-6273(01)00423-8
   Rizzolatti G, 2004, ANNU REV NEUROSCI, V27, P169, DOI 10.1146/annurev.neuro.27.070203.144230
   Rizzolatti G, 1996, COGNITIVE BRAIN RES, V3, P131, DOI 10.1016/0926-6410(95)00038-0
   Saghaei Mahmood, 2004, BMC Med Res Methodol, V4, P26, DOI 10.1186/1471-2288-4-26
   Sakamoto M, 2009, NEUROSCI RES, V65, P23, DOI 10.1016/j.neures.2009.05.003
   Sakkool T., 2016, BALTIC J SPORT HLTH, DOI [10.33607/bjshs.v1i100.45, DOI 10.33607/BJSHS.V1I100.45]
   Serra-Añó P, 2020, INT J ENV RES PUB HE, V17, DOI 10.3390/ijerph17114123
   Serra-Añó P, 2019, J NEUROENG REHABIL, V16, DOI 10.1186/s12984-019-0576-y
   Shamsi F, 2022, J BODYW MOV THER, V29, P33, DOI 10.1016/j.jbmt.2021.09.029
   Stinear CM, 2004, EXP BRAIN RES, V157, P351, DOI 10.1007/s00221-004-1851-z
   Strandberg TE, 2007, LANCET, V369, P1328, DOI [10.1016/S0140-6736(07)60613-8, 10.1016/S0140-6736(12)62167-9]
   Thieme H, 2018, COCHRANE DB SYST REV, DOI 10.1002/14651858.CD008449.pub3
   Tiedemann A, 2008, AGE AGEING, V37, P430, DOI 10.1093/ageing/afn100
   Todorov E, 2004, NAT NEUROSCI, V7, P907, DOI 10.1038/nn1309
   van Lummel RC, 2015, PLOS ONE, V10, DOI 10.1371/journal.pone.0144048
   Vigneswaran G, 2013, CURR BIOL, V23, P236, DOI 10.1016/j.cub.2012.12.006
   Yim J, 2018, TOHOKU J EXP MED, V244, P201, DOI 10.1620/tjem.244.201
   ,, 2010, Global recommendations on physical activity for health
NR 64
TC 5
Z9 5
U1 9
U2 17
PU SPRINGER
PI NEW YORK
PA ONE NEW YORK PLAZA, SUITE 4600, NEW YORK, NY, UNITED STATES
SN 1594-0667
EI 1720-8319
J9 AGING CLIN EXP RES
JI Aging Clin. Exp. Res.
PD JUL
PY 2023
VL 35
IS 7
BP 1459
EP 1467
DI 10.1007/s40520-023-02414-x
EA MAY 2023
PG 9
WC Geriatrics & Gerontology
WE Science Citation Index Expanded (SCI-EXPANDED)
SC Geriatrics & Gerontology
GA J4GM2
UT WOS:000987114700001
PM 37188994
OA Green Published, hybrid
DA 2025-01-11
ER

PT J
AU Cepukaityte, G
   Newton, C
   Chan, D
AF Cepukaityte, Giedre
   Newton, Coco
   Chan, Dennis
TI Early detection of diseases causing dementia using digital navigation
   and gaitmeasures: A systematic review of evidence
SO ALZHEIMERS & DEMENTIA
LA English
DT Review
DE ambulation; digital technology; gait; navigation; preclinical dementia;
   prodromal dementia; smartphones; virtual reality; wearables
ID MILD COGNITIVE IMPAIRMENT; SLEEP BEHAVIOR DISORDER; PRECLINICAL
   ALZHEIMERS-DISEASE; APOLIPOPROTEIN-E EPSILON-4; DUAL-TASK GAIT; SPATIAL
   NAVIGATION; REM-SLEEP; PARKINSONS-DISEASE; PHYSICAL FUNCTION;
   CEREBROSPINAL-FLUID
AB Wearable digital technologies capable of measuring everyday behaviors could improve the early detection of dementia-causing diseases. We conducted two systematic reviews following Preferred Reporting Items for Systematic reviews and Meta-Analyses (PRISMA) guidelines to establish the evidence base for measuring navigation and gait, two everyday behaviors affected early in AD and non-AD disorders and not adequately measured in current practice. PubMed and Web of Science databases were searched for studies on asymptomatic and early-stage symptomatic individuals at risk of dementia, with the Newcastle-Ottawa Scale used to assess bias and evaluate methodological quality. Of 316 navigation and 2086 gait records identified, 27 and 83, respectively, were included in the final sample. We highlight several measures that may identify at-risk individuals, whose quantifiability with different devices mitigates the risk of future technological obsolescence. Beyond navigation and gait, this review also provides the framework for evaluating the evidence base for future digital measures of behaviors considered for early disease detection.
C1 [Cepukaityte, Giedre; Newton, Coco; Chan, Dennis] Inst Cognit Neurosci, Alexandra House,17 Queen Sq, London WC1N 3AZ, England.
C3 University of London; University College London
RP Chan, D (corresponding author), Inst Cognit Neurosci, Alexandra House,17 Queen Sq, London WC1N 3AZ, England.
EM dennis.chan@ucl.ac.uk
RI Newton, Coco/JCG-3585-2023
OI Newton, Coco/0000-0002-0937-9673; Cepukaityte,
   Giedre/0000-0001-6702-8057
FU Early Detection of Neurodegenerative diseases (EDoN) research initiative
FX Early Detection of Neurodegenerative diseases (EDoN) research initiative
CR Aggarwal NT, 2006, ARCH NEUROL-CHICAGO, V63, P1763, DOI 10.1001/archneur.63.12.1763
   Albert MS, 2011, ALZHEIMERS DEMENT, V7, P270, DOI 10.1016/j.jalz.2011.03.008
   Alfred T, 2014, AGE, V36, DOI 10.1007/s11357-014-9673-9
   Alibiglou L, 2016, MOVEMENT DISORD, V31, P1711, DOI 10.1002/mds.26665
   Allali G, 2010, MOVEMENT DISORD, V25, P731, DOI 10.1002/mds.22927
   Allison SL, 2019, ARCH CLIN NEUROPSYCH, V34, P1138, DOI 10.1093/arclin/acz019
   Allison SL, 2016, J ALZHEIMERS DIS, V52, P77, DOI 10.3233/JAD-150855
   Amundsen-Huffmaster SL, 2021, J PARKINSON DIS, V11, P767, DOI 10.3233/JPD-202098
   Anang JBM, 2014, NEUROLOGY, V83, P1253, DOI 10.1212/WNL.0000000000000842
   Arora S, 2018, NEUROLOGY, V91, P1528, DOI 10.1212/WNL.0000000000006366
   Bayat S, 2021, ALZHEIMERS RES THER, V13, DOI 10.1186/s13195-021-00852-1
   Benninger DH, 2010, MOVEMENT DISORD, V25, P1597, DOI 10.1002/mds.23121
   Benussi A, 2021, ALZHEIMERS RES THER, V13, DOI 10.1186/s13195-021-00932-2
   Berteau-Pavy F, 2007, NEUROSCIENCE, V147, P6, DOI 10.1016/j.neuroscience.2007.03.005
   Bicanski A, 2020, NAT REV NEUROSCI, V21, P453, DOI 10.1038/s41583-020-0336-9
   Bierbrauer A, 2020, SCI ADV, V6, DOI 10.1126/sciadv.aba1394
   Biggan JR, 2017, J APPL BIOBEHAV RES, V22, DOI 10.1111/jabr.12061
   BRAAK H, 1991, ACTA NEUROPATHOL, V82, P239, DOI 10.1007/BF00308809
   Broe M, 2003, NEUROLOGY, V60, P1005, DOI 10.1212/01.WNL.0000052685.09194.39
   Buchman AS, 2020, J GERONTOL A-BIOL, V75, P1176, DOI 10.1093/gerona/glz160
   Buegler M, 2020, ALZH DEMENT-DADM, V12, DOI 10.1002/dad2.12073
   Bullain SS, 2016, J AM GERIATR SOC, V64, P1408, DOI 10.1111/jgs.14224
   Button KS, 2013, NAT REV NEUROSCI, V14, P365, DOI 10.1038/nrn3475
   Camargo EC, 2016, J ALZHEIMERS DIS, V53, P1597, DOI 10.3233/JAD-160229
   Carmelli D, 2000, J GERONTOL A-BIOL, V55, pM103
   Chan D., 2016, J VIS EXP, V116, DOI [10.3791/54454, DOI 10.3791/54454]
   Chen TZ, 2014, BRAIN RES, V1559, P26, DOI 10.1016/j.brainres.2014.02.040
   Colby CL, 1998, NEURON, V20, P15, DOI 10.1016/S0896-6273(00)80429-8
   Coughlan G, 2020, NEUROBIOL AGING, V90, P110, DOI 10.1016/j.neurobiolaging.2020.02.007
   Coughlan G, 2019, P NATL ACAD SCI USA, V116, P9285, DOI 10.1073/pnas.1901600116
   Coughlan G, 2018, NAT REV NEUROL, V14, P496, DOI 10.1038/s41582-018-0031-x
   Coutrot A, 2019, PLOS ONE, V14, DOI 10.1371/journal.pone.0213272
   Coutrot A, 2018, CURR BIOL, V28, P2861, DOI 10.1016/j.cub.2018.06.009
   Curdt N, 2022, SCI REP-UK, V12, DOI 10.1038/s41598-022-09270-1
   De Cock AM, 2019, FRONT NEUROL, V10, DOI 10.3389/fneur.2019.00313
   De Cock VC, 2022, MOVEMENT DISORD, V37, P842, DOI 10.1002/mds.28894
   De Groote F, 2021, GAIT POSTURE, V84, P17, DOI 10.1016/j.gaitpost.2020.11.017
   del Campo N, 2016, NEUROLOGY, V86, P36, DOI 10.1212/WNL.0000000000002235
   Del Din S, 2020, J PARKINSON DIS, V10, P283, DOI 10.3233/JPD-191773
   Di X, 2021, GERIATRICS-BASEL, V6, DOI 10.3390/geriatrics6020045
   Diersch N, 2019, J EXP BIOL, V222, DOI 10.1242/jeb.187252
   Doi T, 2019, J AM MED DIR ASSOC, V20, P899, DOI 10.1016/j.jamda.2019.01.134
   Doi T, 2018, EXP GERONTOL, V110, P146, DOI 10.1016/j.exger.2018.06.002
   Doi T, 2015, GERIATR GERONTOL INT, V15, P422, DOI 10.1111/ggi.12291
   Donaghy PC, 2017, INT J GERIATR PSYCH, V32, P1163, DOI 10.1002/gps.4742
   Dougherty RJ, 2021, ALZH DEMENT-DADM, V13, DOI 10.1002/dad2.12228
   Dubois B, 2016, ALZHEIMERS DEMENT, V12, P292, DOI 10.1016/j.jalz.2016.02.002
   Dumurgier J, 2017, J GERONTOL A-BIOL, V72, P655, DOI 10.1093/gerona/glw110
   Epstein RA, 2017, NAT NEUROSCI, V20, P1504, DOI 10.1038/nn.4656
   Fereshtehnejad SM, 2019, BRAIN, V142, P2051, DOI 10.1093/brain/awz111
   Finsterwalder S, 2019, ANN CLIN TRANSL NEUR, V6, P2026, DOI 10.1002/acn3.50891
   Frey AL., 2021, PREPRINT, DOI [10.31219/osf.io/u49z5, DOI 10.31219/OSF.IO/U49Z5]
   Fritz NE, 2016, GAIT POSTURE, V50, P1, DOI 10.1016/j.gaitpost.2016.08.009
   Gao L, 2021, ALZH DEMENT-DADM, V13, DOI 10.1002/dad2.12211
   Garg T, 2023, bioRxiv, DOI [10.1101/2023.03.16.532962, 10.1101/2023.03.16.532962, DOI 10.1101/2023.03.16.532962]
   Gellersen HM, 2021, BRAIN COMMUN, V3, DOI 10.1093/braincomms/fcab087
   Ghosh A, 2022, SCI REP-UK, V12, DOI 10.1038/s41598-022-06899-w
   Goldman JG, 2018, MOVEMENT DISORD, V33, P282, DOI 10.1002/mds.27232
   Gomez GT, 2022, ALZHEIMERS DEMENT, V18, P434, DOI 10.1002/alz.12412
   Grieves RM, 2017, BEHAV PROCESS, V135, P113, DOI 10.1016/j.beproc.2016.12.012
   Hackett RA, 2018, J AM GERIATR SOC, V66, P1670, DOI 10.1111/jgs.15312
   He LX, 2020, ALZHEIMERS RES THER, V12, DOI 10.1186/s13195-020-00697-0
   Herzog R, 2013, BMC PUBLIC HEALTH, V13, DOI 10.1186/1471-2458-13-154
   Howett D, 2019, BRAIN, V142, P1751, DOI 10.1093/brain/awz116
   Irish M, 2011, BMC NEUROSCI, V12, DOI 10.1186/1471-2202-12-80
   Jacob ME, 2022, J FRALITY AGING, V11, P291, DOI 10.14283/jfa.2022.17
   Jellinger KA, 2008, ACTA NEUROPATHOL, V116, P1, DOI 10.1007/s00401-008-0406-y
   Jolly AA, 2022, NEUROLOGY, V99, pE453, DOI 10.1212/WNL.0000000000200607
   Joza S, 2023, BRAIN, V146, P3258, DOI 10.1093/brain/awad072
   Kim R, 2020, MOVEMENT DISORD, V35, pS202
   Kim SJ, 2023, INT J NEUROSCI, V133, P918, DOI 10.1080/00207454.2021.2019034
   Knapstad MK, 2019, J GERIATR PHYS THER, V42, pE122, DOI 10.1519/JPT.0000000000000157
   Konishi K, 2018, J ALZHEIMERS DIS, V61, P1493, DOI 10.3233/JAD-170540
   Korthauer LE, 2018, J ALZHEIMERS DIS, V64, P459, DOI 10.3233/JAD-171043
   Kuate-Tegueu C, 2017, J ALZHEIMERS DIS, V60, P585, DOI 10.3233/JAD-170267
   Kuller LH, 2016, ALZHEIMERS DEMENT, V12, P170, DOI 10.1016/j.jalz.2015.08.165
   Kuntapun J, 2020, FRONT SPORTS ACT LIV, V2, DOI 10.3389/fspor.2020.560577
   Laczó J, 2010, NEURODEGENER DIS, V7, P148, DOI 10.1159/000289226
   Laczó J, 2020, J ALZHEIMERS DIS, V78, P1473, DOI 10.3233/JAD-200615
   Laczó J, 2014, NEUROPSYCHOLOGY, V28, P676, DOI 10.1037/neu0000072
   Laczó J, 2011, NEURODEGENER DIS, V8, P169, DOI 10.1159/000321581
   Laczo M, 2022, FRONT AGING NEUROSCI, V14, DOI 10.3389/fnagi.2022.886778
   Levine TF, 2020, ALZHEIMERS DEMENT, V16, P491, DOI 10.1002/alz.12031
   Lipnicki DM, 2017, J AM MED DIR ASSOC, V18, P388, DOI 10.1016/j.jamda.2016.10.014
   Lo C, 2019, ANN CLIN TRANSL NEUR, V6, P1498, DOI 10.1002/acn3.50853
   Longhurst JK, 2022, JPAD-J PREV ALZHEIM, V9, P297, DOI 10.14283/jpad.2022.1
   Lowry E, 2020, FRONT HUM NEUROSCI, V14, DOI 10.3389/fnhum.2020.00131
   Ma L, 2021, FRONT BIOENG BIOTECH, V9, DOI 10.3389/fbioe.2021.627481
   MacAulay RK, 2016, PLOS ONE, V11, DOI 10.1371/journal.pone.0156732
   Maltais M, 2019, J FRALITY AGING, V8, P62, DOI 10.14283/jfa.2019.7
   Marion MH, 2008, J NEUROL, V255, P192, DOI 10.1007/s00415-008-0629-9
   Martens KAE, 2022, NEUROIMAGE-CLIN, V33, DOI 10.1016/j.nicl.2022.102958
   Martens KAE, 2019, MOVEMENT DISORD, V34, P1374, DOI 10.1002/mds.27780
   Mc Ardle R, 2021, SENSORS-BASEL, V21, DOI 10.3390/s21030813
   Mc Ardle R, 2020, GAIT POSTURE, V76, P372, DOI 10.1016/j.gaitpost.2019.12.028
   McNaughton BL, 1996, J EXP BIOL, V199, P173
   Melzer D, 2005, J GERONTOL A-BIOL, V60, P1319, DOI 10.1093/gerona/60.10.1319
   Mirelman A, 2018, HAND CLINIC, V159, P119, DOI 10.1016/B978-0-444-63916-5.00007-0
   Montero-Odasso M, 2018, J AM GERIATR SOC, V66, P1676, DOI 10.1111/jgs.15341
   Montero-Odasso MM, 2017, JAMA NEUROL, V74, P857, DOI 10.1001/jamaneurol.2017.0643
   Moodley K, 2015, HIPPOCAMPUS, V25, P939, DOI 10.1002/hipo.22417
   Mortamais M, 2017, ALZHEIMERS DEMENT, V13, P468, DOI 10.1016/j.jalz.2016.06.2365
   Muurling M, 2022, JMIR AGING, V5, DOI 10.2196/33856
   Muurling M, 2020, J ALZHEIMERS DIS, V76, P1061, DOI 10.3233/JAD-200225
   Nadkarni N., 2017, Neurology, V88, P3, DOI [10.1001/jamaneurol.2016.3474, DOI 10.1001/JAMANEUROL.2016.3474]
   Newton C., 2024, Alzheimers Dement
   Nielsen MS, 2018, J ALZHEIMERS DIS, V61, P1189, DOI 10.3233/JAD-161310
   Nilsson MH, 2021, J GERONTOL A-BIOL, V76, P683, DOI 10.1093/gerona/glaa143
   Nisser J, 2022, J SLEEP RES, V31, DOI 10.1111/jsr.13459
   Öhman F, 2021, ALZH DEMENT-DADM, V13, DOI 10.1002/dad2.12217
   Orendurff MS, 2008, J REHABIL RES DEV, V45, P1077, DOI 10.1682/JRRD.2007.11.0197
   Palmeri V., 2016, Senses Sci, V3, P235, DOI [10.14616/sands-2016-3-235241, DOI 10.14616/SANDS-2016-3-235241, 10.14616/sands-2016-3-23524, DOI 10.14616/SANDS-2016-3-23524]
   Parizkova M, 2018, NEUROBIOL AGING, V64, P107, DOI 10.1016/j.neurobiolaging.2017.12.019
   Petermann-Rocha F, 2020, LANCET HEALTH LONGEV, V1, pE58, DOI 10.1016/S2666-7568(20)30007-6
   Pirker W, 2017, WIEN KLIN WOCHENSCHR, V129, P81, DOI 10.1007/s00508-016-1096-4
   Postuma RB, 2008, J NEUROL NEUROSUR PS, V79, P1117, DOI 10.1136/jnnp.2008.149195
   Postuma RB, 2012, BRAIN, V135, P1860, DOI 10.1093/brain/aws093
   Postuma RB, 2006, NEUROLOGY, V66, P845, DOI 10.1212/01.wnl.0000203648.80727.5b
   Pratap A, 2020, NPJ DIGIT MED, V3, DOI 10.1038/s41746-020-0224-8
   Puthusseryppady V, 2022, SCI REP-UK, V12, DOI 10.1038/s41598-022-17634-w
   Ritchie K, 2018, J ALZHEIMERS DIS, V65, P885, DOI [10.3233/JAD-180432, 10.3233/jad-180432]
   Rochester L, 2017, NEUROLOGY, V88, P1501, DOI 10.1212/WNL.0000000000003840
   Roe CM, 2019, J ALZHEIMERS DIS, V68, P1625, DOI 10.3233/JAD-181242
   Román GC, 2002, LANCET NEUROL, V1, P426, DOI 10.1016/S1474-4422(02)00190-4
   Rosso AL, 2017, NEUROLOGY, V89, P336, DOI 10.1212/WNL.0000000000004153
   Sakurai R, 2019, FRONT AGING NEUROSCI, V11, DOI 10.3389/fnagi.2019.00247
   Sakurai R, 2017, J GERONTOL A-BIOL, V72, P1676, DOI 10.1093/gerona/glx075
   Salloway S, 1998, J GERIATR PSYCH NEUR, V11, P71, DOI 10.1177/089198879801100205
   Schöberl F, 2020, NEUROLOGY, V94, pE861, DOI 10.1212/WNL.0000000000008758
   Sibbett RA, 2018, BMC PSYCHIATRY, V18, DOI 10.1186/s12888-018-1851-3
   Skillbäck T, 2022, ALZHEIMERS DEMENT, V18, P1667, DOI 10.1002/alz.12537
   Skoog I, 2016, FRONT AGING NEUROSCI, V8, DOI 10.3389/fnagi.2016.00225
   Spiers HJ, 2023, TOP COGN SCI, V15, P120, DOI 10.1111/tops.12590
   Spira Adam P, 2021, Sleep Adv, V2, pzpab015, DOI 10.1093/sleepadvances/zpab015
   Sullivan KJ, 2021, BRAIN IMAGING BEHAV, V15, P2387, DOI 10.1007/s11682-020-00435-y
   Surgent OJ, 2019, GAIT POSTURE, V71, P245, DOI 10.1016/j.gaitpost.2019.05.011
   Takakusaki K, 2017, J MOV DISORD, V10, P1, DOI 10.14802/jmd.16062
   Tangen Gro Gujord, 2022, Neurology, V99, pe2081, DOI 10.1212/WNL.0000000000201106
   Tian Q, 2019, J AM MED DIR ASSOC, V20, P1535, DOI 10.1016/j.jamda.2019.04.019
   Tian Q, 2018, GAIT POSTURE, V61, P346, DOI 10.1016/j.gaitpost.2018.02.002
   Tian Q, 2017, J GERONTOL A-BIOL, V72, P716, DOI 10.1093/gerona/glw183
   Tu SC, 2017, J ALZHEIMERS DIS, V59, P883, DOI 10.3233/JAD-160592
   van Kan GA, 2012, J GERONTOL A-BIOL, V67, P425, DOI 10.1093/gerona/glr177
   Vasunilashorn S, 2013, BIODEMOGR SOC BIOL, V59, P57, DOI 10.1080/19485565.2013.778703
   Verghese J, 2007, J NEUROL NEUROSUR PS, V78, P929, DOI 10.1136/jnnp.2006.106914
   Verghese J, 2019, ALZHEIMERS DEMENT, V15, P870, DOI 10.1016/j.jalz.2019.03.011
   Verghese J, 2013, J GERONTOL A-BIOL, V68, P1395, DOI 10.1093/gerona/glt115
   Vijiaratnam N, 2022, J NEUROL NEUROSUR PS, V93, P707, DOI 10.1136/jnnp-2021-328365
   Villani S, 2022, LIFE-BASEL, V12, DOI 10.3390/life12071055
   Viteckova S, 2020, MOVEMENT DISORD, V35, P193, DOI 10.1002/mds.27938
   Waite LM, 2005, J NEUROL SCI, V229, P89, DOI 10.1016/j.jns.2004.11.009
   Wang L, 2006, ARCH INTERN MED, V166, P1115, DOI 10.1001/archinte.166.10.1115
   Welmer AK, 2014, J GERONTOL A-BIOL, V69, P1503, DOI 10.1093/gerona/glu047
   Wennberg AMV, 2018, J GERONTOL A-BIOL, V73, P1244, DOI 10.1093/gerona/glx240
   Wennberg AMV, 2017, J AM GERIATR SOC, V65, P792, DOI 10.1111/jgs.14670
   Whitson HE, 2018, J ALZHEIMERS DIS, V64, P1137, DOI 10.3233/JAD-180016
   Wilson RS, 2003, ARCH NEUROL-CHICAGO, V60, P539, DOI 10.1001/archneur.60.4.539
   Wood RA, 2016, FRONT NEUROL, V7, DOI 10.3389/fneur.2016.00215
   Wyman-Chick KA, 2022, J GERIATR PSYCH NEUR, V35, P527, DOI 10.1177/08919887211023586
   Zaccai J, 2008, NEUROLOGY, V70, P1042, DOI 10.1212/01.wnl.0000306697.48738.b6
   Zhu KD, 2014, PARKINSONISM RELAT D, V20, P980, DOI 10.1016/j.parkreldis.2014.06.006
NR 161
TC 4
Z9 4
U1 3
U2 12
PU WILEY
PI HOBOKEN
PA 111 RIVER ST, HOBOKEN 07030-5774, NJ USA
SN 1552-5260
EI 1552-5279
J9 ALZHEIMERS DEMENT
JI Alzheimers. Dement.
PD APR
PY 2024
VL 20
IS 4
BP 3054
EP 3073
DI 10.1002/alz.13716
EA MAR 2024
PG 20
WC Clinical Neurology
WE Science Citation Index Expanded (SCI-EXPANDED)
SC Neurosciences & Neurology
GA OJ4G5
UT WOS:001175716900001
PM 38425234
OA Green Published, hybrid
DA 2025-01-11
ER

PT J
AU Saldana, D
   Neureither, M
   Schmiesing, A
   Jahng, E
   Kysh, L
   Roll, SC
   Liew, SL
AF Saldana, David
   Neureither, Meghan
   Schmiesing, Allie
   Jahng, Esther
   Kysh, Lynn
   Roll, Shawn C.
   Liew, Sook-Lei
TI Applications of Head-Mounted Displays for Virtual Reality in Adult
   Physical Rehabilitation: A Scoping Review
SO AMERICAN JOURNAL OF OCCUPATIONAL THERAPY
LA English
DT Review
ID SPINAL-CORD-INJURY; VESTIBULAR REHABILITATION; NECK PAIN; HYPOFUNCTION;
   NEGLECT; BALANCE; MOTION
AB Importance: Head-mounted displays for virtual reality (HMD-VR) may be used as a therapeutic medium in physical rehabilitation because of their ability to immerse patients in safe. controlled. and engaging virtual worlds.
   Objective: To explore how HMD-VR has been used H adult physical rehabilitation.
   Data Sources: A systematic search of MEDLINE. Embase. Cochrane Library. CINAHL. Web of Science. PsycINFO. and ERIC produced 11,453 abstracts. of which 777 underwent full-text review.
   Study Selection and Data Collection: This sowing review includes 21 experimental studies that reported an assessment or intervention using HMD-VR in a physical rehabilitation context and within the scope of occupational therapy practice.
   Findings: HMD-VR was used for assessment and intervention for patients with a range of disorders including stroke multiple sclerosis. spinal cord injury, and Parkinson's disease.
   Conclusions and Relevance: HMD-VR is an emerging technology with many uses in adult physical rehabilitation. Higher quality clinical implementation studies are needed to examine effects on patient outcomes.
   What This Article Adds: We review existing research on how immersive virtual reality (e.g., using head-mounted displays) has been used for different clinical populations in adult physical rehabilitation and highlight emerging opportunities in this field for occupational therapists.
C1 [Saldana, David] Beverly Hosp, Montebello, CA USA.
   [Saldana, David; Neureither, Meghan; Schmiesing, Allie; Jahng, Esther; Roll, Shawn C.; Liew, Sook-Lei] Univ Southern Calif, Chan Div Occupat Sci & Occupat Therapy, Los Angeles, CA 90007 USA.
   [Neureither, Meghan] Riverside Community Hosp, Riverside, CA USA.
   [Schmiesing, Allie] Stanford Hosp, Palo Alto, CA USA.
   [Kysh, Lynn] Childrens Hosp Los Angeles, Inst Nursing & Interprofess Res, Los Angeles, CA 90027 USA.
C3 University of Southern California; Stanford University; Stanford
   Medicine; Children's Hospital Los Angeles
RP Liew, SL (corresponding author), Univ Southern Calif, Chan Div Occupat Sci & Occupat Therapy, Los Angeles, CA 90007 USA.
EM sliew@usc.edu
RI Liew, Sook-Lei/ABH-1939-2020; Kysh, Lynn/HGF-1457-2022; Roll,
   Shawn/C-5246-2011
OI Kysh, Lynn/0000-0003-1886-0546; Roll, Shawn/0000-0002-4202-396X
FU American Heart Association [16IRG26960017]; U.S. Army Research Office
   [W911NNF-14-D-0005]; National Institutes of Health [K01HD091283];
   American Heart Association (AHA) [16IRG26960017] Funding Source:
   American Heart Association (AHA)
FX David Saldana, Meghan Neureither, and Allie Schmiesing contributed
   equally to this article. This research was funded by the American Heart
   Association (16IRG26960017), the U.S. Army Research Office
   (W911NNF-14-D-0005), and the National Institutes of Health
   (K01HD091283). We thank Jennifer Dinalo for guidance and facilitation
   through this process and Ashley Hvidt for assistance.
CR American Occupational Therapy Association, 2014, Therapy, V68, pS1, DOI [DOI 10.5014/AJOT.2014.682006, DOI 10.5014/AJOT.2020.74S2001]
   [Anonymous], 2019, FRONTIERS HUMAN NEUR, DOI DOI 10.3389/FNHUM.2019
   [Anonymous], 2022, Evidence-based practice in nursing & healthcare: A guide to best practice
   Arias P, 2012, PLOS ONE, V7, DOI 10.1371/journal.pone.0030021
   Arksey H., 2005, INT J SOC RES METHOD, V8, P19, DOI [10.1080/1364557032000119616, DOI 10.1080/1364557032000119616]
   Bahat HS, 2015, MANUAL THER, V20, P68, DOI 10.1016/j.math.2014.06.008
   Bramer WM, 2016, J MED LIBR ASSOC, V104, P240, DOI 10.3163/1536-5050.104.3.014
   Carlozzi NE, 2013, DISABIL REHABIL-ASSI, V8, P176, DOI 10.3109/17483107.2012.699990
   GAUTHIER L, 1989, INT J CLIN NEUROPSYC, V11, P49
   Hall CD, 2016, J NEUROL PHYS THER, V40, P124, DOI 10.1097/NPT.0000000000000120
   Henderson A, 2007, TOP STROKE REHABIL, V14, P52, DOI 10.1310/tsr1402-52
   Huang XW, 2018, COMP M BIO BIO E-IV, V6, P678, DOI 10.1080/21681163.2017.1343687
   Jannink MJA, 2009, INT J REHABIL RES, V32, P280, DOI 10.1097/MRR.0b013e3283013b1c
   Juliano JM, 2020, SENSORS-BASEL, V20, DOI 10.3390/s20041204
   Kang HK, 2012, CLIN REHABIL, V26, P246, DOI 10.1177/0269215511419383
   Kennedy R. S., 1993, The International Journal of Aviation Psychology, V3, P203, DOI DOI 10.1207/S15327108IJAP03033
   Kurzynski M, 2017, COMPUT BIOL MED, V87, P311, DOI 10.1016/j.compbiomed.2017.06.010
   Laver KE, 2011, COCHRANE DB SYST REV, DOI 10.1002/14651858.CD008349.pub2
   Levac D, 2010, IMPLEMENT SCI, V5, DOI 10.1186/1748-5908-5-69
   Lubetzky AV, 2018, PHYSIOTHER THEOR PR, V34, P935, DOI 10.1080/09593985.2018.1431344
   Lupu RG, 2018, WIREL COMMUN MOB COM, DOI 10.1155/2018/4798359
   Micarelli A, 2017, INT J REHABIL RES, V40, P325, DOI 10.1097/MRR.0000000000000244
   Nunnerley J, 2017, DISABIL REHABIL-ASSI, V12, P417, DOI 10.1080/17483107.2016.1176259
   Peskine A., 2011, CEREBROVASC DIS, V31, P193, DOI 10.1159/000329448
   Proffitt R, 2019, AM J OCCUP THER, V73, DOI 10.5014/ajot.2019.028167
   Rausch M, 2018, PHYS THER SPORT, V32, P207, DOI 10.1016/j.ptsp.2018.05.017
   Rizzo AA, 1997, J HEAD TRAUMA REHAB, V12, P1, DOI 10.1097/00001199-199712000-00002
   Saldana SJ, 2017, CLIN INTERV AGING, V12, DOI 10.2147/CIA.S141251
   Sarig-Bahat H, 2010, SPINE, V35, pE105, DOI 10.1097/BRS.0b013e3181b79358
   Sarig-Bahat H, 2009, SPINE, V34, P1018, DOI 10.1097/BRS.0b013e31819b3254
   SCHENKENBERG T, 1980, NEUROLOGY, V30, P509, DOI 10.1212/WNL.30.5.509
   Sherman W.R., 2018, Understanding virtual reality: interface, application, and design, V2nd ed.
   Subramanian S., 2007, 2007 Virtual Rehabilitation, P8
   Subramanian SK, 2011, J NEUROENG REHABIL, V8, DOI 10.1186/1743-0003-8-36
   Tossavainen T, 2001, ACTA OTO-LARYNGOL, P53
   Tricco AC, 2018, ANN INTERN MED, V169, P467, DOI 10.7326/M18-0850
   Viziano A, 2019, CLIN REHABIL, V33, P24, DOI 10.1177/0269215518788598
   Wilson PN, 1997, DISABIL REHABIL, V19, P213, DOI 10.3109/09638289709166530
   Yardley L, 1999, NEUROPSYCHOLOGIA, V37, P1293, DOI 10.1016/S0028-3932(99)00024-X
   Zalewski-Zaragoza RA, 2003, J VESTIBUL RES-EQUIL, V13, P53
NR 40
TC 19
Z9 20
U1 4
U2 56
PU AMER OCCUPATIONAL THERAPY ASSOC, INC
PI BETHESDA
PA 4720 MONTGOMERY LANE, BETHESDA, MD 20814-3425 USA
SN 0272-9490
EI 1943-7676
J9 AM J OCCUP THER
JI Am. J. Occup. Ther.
PD SEP-OCT
PY 2020
VL 74
IS 5
AR 7405205060
DI 10.5014/ajot.2020.041442
PG 15
WC Rehabilitation
WE Social Science Citation Index (SSCI)
SC Rehabilitation
GA NH7OP
UT WOS:000564855600007
PM 32804624
OA Green Published
DA 2025-01-11
ER

PT J
AU Lena, F
   Modugno, N
   Greco, G
   Torre, M
   Cesarano, S
   Santilli, M
   Abdullahi, A
   Giovannico, G
   Etoom, M
AF Lena, Francesco
   Modugno, Nicola
   Greco, Giulio
   Torre, Monica
   Cesarano, Simone
   Santilli, Marco
   Abdullahi, Auwal
   Giovannico, Giuseppe
   Etoom, Mohammad
TI Rehabilitation Interventions for Improving Balance in Parkinson's
   Disease A Narrative Review
SO AMERICAN JOURNAL OF PHYSICAL MEDICINE & REHABILITATION
LA English
DT Review
DE Balance Impairments; Parkinson Disease; Postural Instability;
   Rehabilitation; Review
ID DYNAMIC BALANCE; GAIT; PEOPLE; FALLS; TECHNOLOGY; THERAPY
AB IntroductionPostural instability is one of the latest clinical manifestations of Parkinson disease. Because of the limited therapeutic effect of pharmacological therapies, a favorable consideration has now become toward rehabilitation interventions. Thus, this study aimed to synthesize literature evidence to summarize the effects of rehabilitation interventions for improving balance in Parkinson disease.Materials and MethodsWe conducted a narrative review of randomized-controlled clinical trials comparing the effects of interventions, control interventions, and no interventions on balance-related outcomes. A comprehensive search using the MEDLINE database was conducted from January 2000 to September 2021. This review included the following causes of balance-related impairments: inability to control body weight in the base of support, impaired attention and focus on balance, postural deformities, proprioceptive deficiency, sensory-motor integration, and coordination disorders, including visual and auditory-motor coordination.ResultsTwenty randomized-controlled clinical trials were included in the review. Various balance-related outcomes were included. The included studies focused on the effectiveness of different rehabilitation interventions, including physical therapy, virtual reality and telerehabilitation, treadmill training, hydrotherapy, action observation training, balance and cues training interventions, and cognitive rehabilitation.ConclusionsThe results suggest that most of the included rehabilitation interventions have promising therapeutic effects in improving balance in Parkinson disease.
C1 [Lena, Francesco; Modugno, Nicola; Santilli, Marco] IRCCS INM Neuromed, Dept Neurol, Pozzilli, Italy.
   [Greco, Giulio; Torre, Monica; Cesarano, Simone] Consorzio San Stef Ar Abruzzo, Pescara, Italy.
   [Abdullahi, Auwal] Bayero Univ, Dept Physiotherapy, Kano, Nigeria.
   [Giovannico, Giuseppe] Univ Molise, Dipartimento Med & Sci Benessere, Campobasso, Italy.
   [Etoom, Mohammad] Aqaba Univ Technol, Allied Med Sci Dept, Phys Therapy Div, Aqaba, Jordan.
   [Lena, Francesco] IRCCS INM Neuromed, Via Atinense 16, Pozzilli, IS, Italy.
C3 IRCCS Neuromed; Bayero University; University of Molise; IRCCS Neuromed
RP Lena, F (corresponding author), IRCCS INM Neuromed, Via Atinense 16, Pozzilli, IS, Italy.
EM francescolena111@gmail.com; nicusmod@gmail.com;
   greco.giulio98@gmail.com; m.torre@sanstefarabruzzo.it;
   cesaranosimone@gmail.com; fkt.santillimarco@gmail.com;
   aabdullahi.pth@buk.edu.ng; giuseppegiovannico73@gmail.com;
   metoom@aut.edu.jo
RI Abdullahi, Auwal/AAD-1977-2020; modugno, nicola/AAN-8889-2020; Cesarano,
   Simone/KBC-4773-2024; Etoom, Mohammad/AAX-3163-2021; LENA,
   Francesco/AAE-3229-2020
OI Cesarano, Simone/0000-0003-4200-837X; LENA,
   Francesco/0000-0001-5528-319X
CR Allcock LM, 2009, PARKINSONISM RELAT D, V15, P110, DOI 10.1016/j.parkreldis.2008.03.010
   Atan T, 2019, TURK J MED SCI, V49, P999, DOI 10.3906/sag-1812-57
   Bereczki D, 2010, PARKINSONISM RELAT D, V16, P290, DOI 10.1016/j.parkreldis.2009.11.006
   Beuter A, 2008, CAN J NEUROL SCI, V35, P65, DOI 10.1017/S0317167100007575
   da Silva AZ, 2019, COMPLEMENT THER MED, V42, P119, DOI 10.1016/j.ctim.2018.10.023
   Trigueiro LCD, 2017, J BODYW MOV THER, V21, P93, DOI 10.1016/j.jbmt.2016.05.009
   Feng H, 2019, MED SCI MONITOR, V25, P4186, DOI 10.12659/MSM.916455
   Gandolfi M, 2019, PARKINSONISM RELAT D, V64, P268, DOI 10.1016/j.parkreldis.2019.05.006
   Gandolfi M, 2017, BIOMED RES INT, V2017, DOI 10.1155/2017/7962826
   Keijsers NLW, 2005, EUR J NEUROSCI, V21, P239, DOI 10.1111/j.1460-9568.2004.03840.x
   Landers MR, 2016, CLIN REHABIL, V30, P53, DOI 10.1177/0269215515570377
   Liao YY, 2015, NEUROREHAB NEURAL RE, V29, P658, DOI 10.1177/1545968314562111
   Liberati A, 2009, BMJ-BRIT MED J, V339, DOI [10.1371/journal.pmed.1000097, 10.1136/bmj.b2700, 10.1016/j.ijsu.2010.07.299, 10.1136/bmj.i4086, 10.1186/2046-4053-4-1, 10.1016/j.ijsu.2010.02.007, 10.1136/bmj.b2535]
   Magrinelli F, 2016, PARKINSONS DIS-US, V2016, DOI 10.1155/2016/9832839
   Mallio CA, 2015, NEURAL REGEN RES, V10, P702, DOI 10.4103/1673-5374.156957
   Morris ME, 2017, J PHYSIOTHER, V63, P94, DOI 10.1016/j.jphys.2017.02.015
   Munn Z, 2018, BMC MED RES METHODOL, V18, DOI 10.1186/s12874-017-0468-4
   Nieuwboer A, 2007, J NEUROL NEUROSUR PS, V78, P134, DOI 10.1136/jnnp.200X.097923
   Palakurthi B, 2019, BRAIN SCI, V9, DOI 10.3390/brainsci9090239
   Palamara G, 2017, ARCH PHYS MED REHAB, V98, P1077, DOI 10.1016/j.apmr.2017.01.025
   Park JH, 2015, J MOV DISORD, V8, P109, DOI 10.14802/jmd.15018
   Pelosin E, 2010, NEUROREHAB NEURAL RE, V24, P746, DOI 10.1177/1545968310368685
   Rosenberg-Katz K, 2013, NEUROLOGY, V80, P1476, DOI 10.1212/WNL.0b013e31828cfaa4
   Seymour KC, 2019, J NEUROL NEUROSUR PS, V90, P774, DOI 10.1136/jnnp-2018-319448
   Shen X, 2015, NEUROREHAB NEURAL RE, V29, P103, DOI 10.1177/1545968314537559
   Song J, 2018, CLIN REHABIL, V32, P299, DOI 10.1177/0269215517721593
   Steib S, 2017, NEUROREHAB NEURAL RE, V31, P758, DOI 10.1177/1545968317721976
   van den Heuvel MRC, 2014, PARKINSONISM RELAT D, V20, P1352, DOI 10.1016/j.parkreldis.2014.09.022
   Volpe D, 2014, PLOS ONE, V9, DOI 10.1371/journal.pone.0112065
   Wichmann T, 2011, MOVEMENT DISORD, V26, P1032, DOI 10.1002/mds.23695
   Yang WC, 2016, J FORMOS MED ASSOC, V115, P734, DOI 10.1016/j.jfma.2015.07.012
   Yelshyna D, 2016, BEHAV BRAIN RES, V296, P384, DOI 10.1016/j.bbr.2015.08.017
   Zhu ZZ, 2018, CLIN REHABIL, V32, P29, DOI 10.1177/0269215517715763
NR 33
TC 2
Z9 2
U1 6
U2 25
PU LIPPINCOTT WILLIAMS & WILKINS
PI PHILADELPHIA
PA TWO COMMERCE SQ, 2001 MARKET ST, PHILADELPHIA, PA 19103 USA
SN 0894-9115
EI 1537-7385
J9 AM J PHYS MED REHAB
JI Am. J. Phys. Med. Rehabil.
PD MAR
PY 2023
VL 102
IS 3
BP 270
EP 274
DI 10.1097/PHM.0000000000002077
PG 5
WC Rehabilitation; Sport Sciences
WE Science Citation Index Expanded (SCI-EXPANDED)
SC Rehabilitation; Sport Sciences
GA 9F2EZ
UT WOS:000937287800019
PM 35880770
DA 2025-01-11
ER

PT J
AU Thumm, PC
   Giladi, N
   Hausdorff, JM
   Mirelman, A
AF Cornejo Thumm, Pablo
   Giladi, Nir
   Hausdorff, Jeffrey M.
   Mirelman, Anat
TI Tele-Rehabilitation with Virtual Reality A Case Report on the
   Simultaneous, Remote Training of Two Patients with Parkinson Disease
SO AMERICAN JOURNAL OF PHYSICAL MEDICINE & REHABILITATION
LA English
DT Article
DE Tele-rehabilitation; Parkinson disease; Virtual reality
ID EXERCISE; EFFICACY; PEOPLE
AB Physical training in Parkinson disease improves motor performance, alleviates nonmotor symptoms, and enhances cognition and quality of life. Nonetheless, adherence to exercise is low and travel costs and time may limit participation and compliance. Training at home can help avoid these burdens and, as needed during the recent global pandemic (COVID-19), reinforce social distancing and reduce the risk of infection. However, training at home requires motivation and self-control and telerehabilitation is time-consuming for both patient and therapist. In recent years, there is growing use of virtual reality and exergaming to increase motivation and adherence for exercising with evidence of improvements in mobility and balance after using virtual reality in the clinic. Here, a novel telerehabilitation training program using a treadmill-virtual reality system for simultaneous training of two patients with Parkinson disease in their homes is described. Remote monitoring software enabled visual and auditory communication with the two patients, allowing the trainer to adapt the settings remotely and provide feedback. Participants received weekly training sessions over 1 yr. The findings show high adherence to training, increased walking duration throughout the sessions, and increased patient confidence, gait speed, and mobility. Training multiple participants simultaneously was feasible, enabling an individualized treatment approach while conserving therapist time.
C1 [Cornejo Thumm, Pablo; Giladi, Nir; Hausdorff, Jeffrey M.; Mirelman, Anat] Tel Aviv Med Ctr & Sch Med, Neurol Inst, Ctr Study Movement Cognit & Mobil, Tel Aviv, Israel.
   [Giladi, Nir; Hausdorff, Jeffrey M.; Mirelman, Anat] Tel Aviv Univ, Sackler Sch Med, Sackler Fac Med, Tel Aviv, Israel.
   [Giladi, Nir; Hausdorff, Jeffrey M.; Mirelman, Anat] Tel Aviv Univ, Sagol Sch Neurosci, Tel Aviv, Israel.
   [Hausdorff, Jeffrey M.] Tel Aviv Univ, Dept Phys Therapy, Sackler Fac Med, Tel Aviv, Israel.
   [Hausdorff, Jeffrey M.] Rush Univ, Rush Alzheimers Dis Ctr, Med Ctr, Chicago, IL 60612 USA.
   [Hausdorff, Jeffrey M.] Rush Univ, Dept Orthoped Surg, Med Ctr, Chicago, IL 60612 USA.
C3 Tel Aviv University; Sackler Faculty of Medicine; Tel Aviv University;
   Sackler Faculty of Medicine; Tel Aviv University; Tel Aviv University;
   Sackler Faculty of Medicine; Rush University; Rush University
RP Mirelman, A (corresponding author), Tel Aviv Univ, Neurol Inst,Tel Aviv Med Ctr, Sackler Sch Med,Ctr Study Movement Cognit & Mobil, Sagol Sch Neurosci,Lab Early Markers Neurodegener, 6 Weizmann St, IL-64239 Tel Aviv, Israel.
EM nirg@tlvmc.gov.il; jhausdor@tlvmc.gov.il; anatmi@tlvmc.gov.il
RI Hausdorff, Jeffrey/HLH-2392-2023
FU Tel Aviv Medical Center
FX This work was internally funded by the Tel Aviv Medical Center.
CR Bettger JP, 2020, J BONE JOINT SURG AM, V102, P101, DOI 10.2106/JBJS.19.00695
   Cubo E, 2020, J PARKINSON DIS, V10, P1611, DOI 10.3233/JPD-202067
   Ellis T, 2018, J PARKINSON DIS, V8, pS95, DOI 10.3233/JPD-181489
   Gandolfi M, 2017, BIOMED RES INT, V2017, DOI 10.1155/2017/7962826
   Holden SK, 2018, MOV DISORD CLIN PRAC, V5, P47, DOI 10.1002/mdc3.12553
   Maidan I, 2018, NEUROREHAB NEURAL RE, V32, P200, DOI 10.1177/1545968318763750
   Mirelman A, 2016, LANCET, V388, P1170, DOI 10.1016/S0140-6736(16)31325-3
   Oguh O, 2014, PARKINSONISM RELAT D, V20, P1221, DOI 10.1016/j.parkreldis.2014.09.008
   Palermo G, 2020, MOVEMENT DISORD, V35, P1717, DOI 10.1002/mds.28254
   Perera S, 2006, J AM GERIATR SOC, V54, P743, DOI 10.1111/j.1532-5415.2006.00701.x
   Peretti Alessandro, 2017, JMIR Rehabil Assist Technol, V4, pe7, DOI 10.2196/rehab.7511
   Petzinger G M, 2015, Brain Plast, V1, P29
   POWELL LE, 1995, J GERONTOL A-BIOL, V50, pM28, DOI 10.1093/gerona/50A.1.M28
   Quinn L, 2020, PHYS THER, V100, P1730, DOI 10.1093/ptj/pzaa128
   Santos-García D, 2020, MOVEMENT DISORD, V35, P1712, DOI 10.1002/mds.28261
   Schootemeijer S, 2020, J PARKINSON DIS, V10, P1293, DOI 10.3233/JPD-202247
   Seidler KJ, 2017, J TELEMED TELECARE, V23, P740, DOI 10.1177/1357633X16668092
   Srivastav AK, 2020, PARKINSONISM RELAT D, V75, P128, DOI 10.1016/j.parkreldis.2020.05.021
   Subramanian I, 2020, MOV DISORD CLIN PRAC, V7, P739, DOI 10.1002/mdc3.12994
   Tenforde AS, 2020, AM J PHYS MED REHAB, V99, P764, DOI 10.1097/PHM.0000000000001475
   Xiao X, 2017, BEHAV NEUROL, V2017, DOI 10.1155/2017/6261479
NR 21
TC 25
Z9 26
U1 3
U2 27
PU LIPPINCOTT WILLIAMS & WILKINS
PI PHILADELPHIA
PA TWO COMMERCE SQ, 2001 MARKET ST, PHILADELPHIA, PA 19103 USA
SN 0894-9115
EI 1537-7385
J9 AM J PHYS MED REHAB
JI Am. J. Phys. Med. Rehabil.
PD MAY
PY 2021
VL 100
IS 5
BP 435
EP 438
DI 10.1097/PHM.0000000000001745
PG 4
WC Rehabilitation; Sport Sciences
WE Science Citation Index Expanded (SCI-EXPANDED)
SC Rehabilitation; Sport Sciences
GA RN2KW
UT WOS:000640181900011
PM 33819924
OA Bronze
DA 2025-01-11
ER

PT J
AU Toldo, JMP
   Arjona, M
   Neto, GCC
   Vitor, T
   Nogueira, SA
   Amaro, E
   Saba, RA
   Silva, SMCA
   Ferraz, HB
   Felício, AC
AF Toldo, Juliana M. P.
   Arjona, Michelly
   Campos Neto, Guilherme C.
   Vitor, Taise
   Nogueira, Solange Amorim
   Amaro, Edson, Jr.
   Saba, Roberta A.
   Silva, Sonia M. C. A.
   Ferraz, Henrique B.
   Felicio, Andre C.
TI Virtual Rehabilitation in Parkinson Disease A Dopamine Transporter
   Imaging Study
SO AMERICAN JOURNAL OF PHYSICAL MEDICINE & REHABILITATION
LA English
DT Article
DE Parkinson Disease; Virtual Rehabilitation; Dopamine Transporter; SPECT
ID TC-99M-TRODAT-1 SPECT; STRIATAL DOPAMINE; BALANCE; MOTOR; EXERCISE;
   ATTENTION; DEFICITS; REALITY; GAIT
AB Objective
   The aim of the study was to verify the effect of a virtual rehabilitation protocol for patients with Parkinson disease, primarily assessing striatal dopamine transporters and secondarily motor symptoms and quality of life. Design
   Nineteen patients with Parkinson disease underwent an 8-wk virtual rehabilitation protocol using XBOX 360S. Evaluation of dopamine transporters was performed by single-photon emission computed tomography using TRODAT-1 as the radioligand. Participants were clinically assessed using the Unified Parkinson Disease Rating Scale to quantify motor symptoms. Moreover, the Parkinson Disease Questionnaire and Short-Form Health Status Survey were used to assess quality of life and the Berg Balance Scale to assess balance. Results
   Regarding our primary outcome, dopamine transporter was significantly increased in the putamen contralateral to the clinically most affected body side (P = 0.034) considering preintervention and postintervention measurements. Furthermore, we observed significant improvement in Unified Parkinson Disease Rating Scale (10-point reduction, P = 0.001), Parkinson Disease Questionnaire (11.3-point reduction, P = 0.001), Short-Form Health Status Survey ("Functional capacity," P = 0.001; "Pain," P = 0.006; and "Mental Health" domains, P < 0.001), and Berg Balance Scale (5-point increase, P = 0.015). Conclusions
   In our group of Parkinson disease patients, this virtual rehabilitation protocol enabled a dopamine transporter increase in the region of the putamen contralateral to the clinically most affected body side. Moreover, motor signs and quality of life were significantly improved.
C1 [Toldo, Juliana M. P.; Arjona, Michelly; Campos Neto, Guilherme C.; Vitor, Taise; Nogueira, Solange Amorim; Amaro, Edson, Jr.; Felicio, Andre C.] Hosp Israelita Albert Einstein, Sao Paulo, Brazil.
   [Saba, Roberta A.; Silva, Sonia M. C. A.] Inst Assistencia Med Servidor Publ Estadual Sao P, Sao Paulo, Brazil.
   [Saba, Roberta A.; Silva, Sonia M. C. A.; Ferraz, Henrique B.] Univ Fed Sao Paulo, Sao Paulo, Brazil.
C3 Hospital Israelita Albert Einstein; Instituto de Assistencia Medica ao
   Servidor Publico Estadual (IAMSPE); Universidade Federal de Sao Paulo
   (UNIFESP)
RP Felício, AC (corresponding author), Ave Albert Einstein 627,Bloco A1 Jd Leonor, BR-05652900 Sao Paulo, SP, Brazil.
EM fisio_ju@hotmail.com; ftmichelly@yahoo.com.br;
   guilherme.neto@einstein.br; taisevitor@gmail.com;
   solange.nogueira@einstein.br; edson.amaro@gmail.com;
   roarbsaba@gmail.com; sas@bighost.com.br; henrique_ferraz@uol.com.br
RI Campos Neto, Guilherme/LLL-9249-2024; Ferraz, Henrique/B-9195-2012;
   amaro, edson/GLR-7735-2022
FU Fundacao de Amparo a Pesquisa do Estado de Sao Paulo (FAPESP); Hospital
   Israelita Albert Einstein
FX The authors are grateful for the contribution of the FundacAo de Amparo
   a Pesquisa do Estado de SAo Paulo (FAPESP) for the financial support
   provided, enabling this study. The authors also appreciate all the
   support provided by Hospital Israelita Albert Einstein, especially the
   imaging team and the staff from the Nucleo de Apoio ao Pesquisador
   (Research Support Division) on behalf of statisticians Elivane da Silva
   Victor and Sandra Regina Malagutti.
CR Ahlskog JE, 2011, NEUROLOGY, V77, P288, DOI 10.1212/WNL.0b013e318225ab66
   Arias P, 2012, PLOS ONE, V7, DOI 10.1371/journal.pone.0030021
   Bang Yo-Soon, 2016, J Phys Ther Sci, V28, P3112
   Bonnechère B, 2016, INT J REHABIL RES, V39, P277, DOI 10.1097/MRR.0000000000000190
   Bor-Seng-Shu E, 2014, MED SCI MONITOR, V20, P1413, DOI 10.12659/MSM.890522
   Bovolenta TM, 2017, CLIN INTERV AGING, V12, P2095, DOI 10.2147/CIA.S151919
   Brooks DJ, 2010, BIOMARK MED, V4, P651, DOI 10.2217/BMM.10.86
   Canning CG, 2005, PARKINSONISM RELAT D, V11, P95, DOI 10.1016/j.parkreldis.2004.09.006
   Canning CG, 2008, CLIN REHABIL, V22, P226, DOI 10.1177/0269215507082341
   Carod-Artal FJ, 2007, MOVEMENT DISORD, V22, P91, DOI 10.1002/mds.21216
   Chen Yi-An, 2015, J Mot Learn Dev, V3, P91
   Christiansen L, 2019, J CLIN MED, V8, DOI 10.3390/jcm8050578
   Chung SJ, 2018, CLIN NUCL MED, V43, P787, DOI 10.1097/RLU.0000000000002251
   Dockx K, 2016, COCHRANE DB SYST REV, DOI 10.1002/14651858.CD010760.pub2
   Felicio AC, 2010, PSYCHOPHARMACOLOGY, V211, P27, DOI 10.1007/s00213-010-1867-y
   Goetz CG, 2003, MOVEMENT DISORD, V18, P738, DOI 10.1002/mds.10473
   HOEHN MM, 1967, NEUROLOGY, V17, P427, DOI 10.1212/WNL.17.5.427
   Hou LJ, 2017, FRONT AGING NEUROSCI, V9, DOI 10.3389/fnagi.2017.00358
   HUGHES AJ, 1992, J NEUROL NEUROSUR PS, V55, P181, DOI 10.1136/jnnp.55.3.181
   JENKINSON C, 1995, AGE AGEING, V24, P505, DOI 10.1093/ageing/24.6.505
   Jennings D, 2017, JAMA NEUROL, V74, P933, DOI 10.1001/jamaneurol.2017.0985
   Kaasinen V, 2017, ANN NEUROL, V82, P873, DOI 10.1002/ana.25103
   Marshall V, 2003, MOVEMENT DISORD, V18, P1415, DOI 10.1002/mds.10592
   Miyamoto ST, 2004, BRAZ J MED BIOL RES, V37, P1411, DOI 10.1590/S0100-879X2004000900017
   Olson M, 2019, FRONT NEUROL, V10, DOI 10.3389/fneur.2019.00062
   Petzinger G M, 2015, Brain Plast, V1, P29
   Pompeu JE, 2014, PHYSIOTHERAPY, V100, P162, DOI 10.1016/j.physio.2013.10.003
   Pompeu JE, 2012, PHYSIOTHERAPY, V98, P196, DOI 10.1016/j.physio.2012.06.004
   Pothakos K, 2009, BMC NEUROSCI, V10, DOI 10.1186/1471-2202-10-6
   Rochester L, 2010, BRAIN RES, V1319, P103, DOI 10.1016/j.brainres.2010.01.001
   Severiano MIR, 2018, ARQ NEURO-PSIQUIAT, V76, P78, DOI 10.1590/0004-282X20170195
   Sasannezhad Payam, 2017, Asia Ocean J Nucl Med Biol, V5, P114, DOI 10.22038/aojnmb.2017.8844
   Shih CH, 2019, PARKINSONISM RELAT D, V62, P68, DOI 10.1016/j.parkreldis.2019.01.027
   Shih MC, 2006, ARQ NEURO-PSIQUIAT, V64, P628, DOI 10.1590/S0004-282X2006000400021
   Silva-Batista C, 2018, GAIT POSTURE, V61, P90, DOI 10.1016/j.gaitpost.2017.12.027
   Simuni T, 2018, MOVEMENT DISORD, V33, P771, DOI 10.1002/mds.27361
   Speelman AD, 2011, NAT REV NEUROL, V7, P528, DOI 10.1038/nrneurol.2011.107
   Stephan MA, 2011, BRAIN COGNITION, V75, P135, DOI 10.1016/j.bandc.2010.10.015
   Tomlinson CL, 2012, BMJ-BRIT MED J, V345, DOI 10.1136/bmj.e5004
   Triegaardt J, 2020, NEUROL SCI, V41, P529, DOI 10.1007/s10072-019-04144-3
   van den Heuvel MRC, 2014, PARKINSONISM RELAT D, V20, P1352, DOI 10.1016/j.parkreldis.2014.09.022
   Weintraub D, 2005, J NUCL MED, V46, P227
   Weng YH, 2004, J NUCL MED, V45, P393
   Wu T, 2015, CEREB CORTEX, V25, P3330, DOI 10.1093/cercor/bhu135
   Yang WC, 2016, J FORMOS MED ASSOC, V115, P734, DOI 10.1016/j.jfma.2015.07.012
   Yu RJ, 2013, PLOS ONE, V8, DOI 10.1371/journal.pone.0059717
NR 46
TC 5
Z9 5
U1 3
U2 13
PU LIPPINCOTT WILLIAMS & WILKINS
PI PHILADELPHIA
PA TWO COMMERCE SQ, 2001 MARKET ST, PHILADELPHIA, PA 19103 USA
SN 0894-9115
EI 1537-7385
J9 AM J PHYS MED REHAB
JI Am. J. Phys. Med. Rehabil.
PD APR
PY 2021
VL 100
IS 4
BP 359
EP 366
DI 10.1097/PHM.0000000000001574
PG 8
WC Rehabilitation; Sport Sciences
WE Science Citation Index Expanded (SCI-EXPANDED)
SC Rehabilitation; Sport Sciences
GA SK9FH
UT WOS:000656524000017
PM 33727518
DA 2025-01-11
ER

PT J
AU Chen, LN
   Cai, GE
   Weng, HD
   Wang, YQ
   Chen, Y
   Chen, XC
   Ye, QY
AF Lina Chen
   Guoen Cai
   Huidan Weng
   Yingqing Wang
   Ying Chen
   Xiaochun Chen
   Qinyong Ye
TI The Effect of Virtual Reality on the Ability to Perform Activities of
   Daily Living, Balance During Gait, and Motor Function in Parkinson
   Disease Patients A Systematic Review and Meta-Analysis
SO AMERICAN JOURNAL OF PHYSICAL MEDICINE & REHABILITATION
LA English
DT Review
DE Parkinson Disease; Randomized Controlled Trials; Virtual Reality; Gait
   Balance; Motor Function; Activities of Daily Living
ID DEEP BRAIN-STIMULATION; QUALITY-OF-LIFE; MULTIPLE-SCLEROSIS;
   REHABILITATION; DISORDERS; EXERCISE; PEOPLE; EPIDEMIOLOGY; LEVODOPA
AB Objective The study aimed to evaluate the effect of virtual reality on balance, motor function, gait, and the ability to perform activities of daily living in patients with Parkinson disease. Methods We searched Cochran Central Register of Controlled Trials, Embase, PubMed, Wanfang Data, VIP Database, and China National Knowledge Infrastructure from their inception to June 2019. Two authors independently screened articles for inclusion, extracted data, and evaluated quality. Results Twelve randomized clinical trials involving 360 patients were included. It demonstrated that virtual reality can improve balance, measured by the Berg Balance Scale (fixed model weighted mean difference = 2.28, 95% CI = 1.39 to 3.16,P< 0.00001); strengthen motor function, assessed by the Timed Up and Go test (fixed model weighted mean difference = -1.66, 95% CI = -2.74 to 0.58,P= 0.003); enhance gait ability, assessed by the 10-Meter Walk Test Time (fixed model weighted mean difference = 0.13, 95% CI = 0.02 to 0.24,P= 0.02) in patients with Parkinson disease. It also showed that virtual reality can improve individuals' ability to perform activities of daily living, assessed by modified Barthel Index (fixed model weighted mean difference = 2.93, 95% CI = 0.8 to 5.06,P= 0.007). Conclusions The findings suggest that virtual reality rehabilitation may be valuable in improving the balance, motor function, gait, and ability to perform activities of daily living in patients with Parkinson disease.
C1 [Lina Chen; Guoen Cai; Huidan Weng; Yingqing Wang; Ying Chen; Xiaochun Chen; Qinyong Ye] Fujian Med Univ, Fujian Inst Geriatr, Dept Neurol, Union Hosp, 29 Xinquan Rd, Fuzhou 350001, Fujian, Peoples R China.
   [Xiaochun Chen; Qinyong Ye] Fujian Med Univ, Inst Neurosci, Fujian Key Lab Mol Neurol, Fuzhou, Fujian, Peoples R China.
C3 Fujian Medical University; Fujian Medical University
RP Ye, QY (corresponding author), Fujian Med Univ, Fujian Inst Geriatr, Dept Neurol, Union Hosp, 29 Xinquan Rd, Fuzhou 350001, Fujian, Peoples R China.
FU Science and Technology Department, Fujian province [2017Y0041,
   2018Y0033]; joint funds for the innovation of Science and Technology,
   Fujian province [2017Y9010]; Key Clinical Specialty Discipline
   Construction Program of Fujian and Nation, People's Republic of China
FX This study was supported with a guiding key project of social
   development by the Science and Technology Department, Fujian province
   (Grant Number 2017Y0041, 2018Y0033), and joint funds for the innovation
   of Science and Technology, Fujian province (Grant Number 2017Y9010) and
   Key Clinical Specialty Discipline Construction Program of Fujian and
   Nation, People's Republic of China.
CR Abbruzzese G, 2016, PARKINSONISM RELAT D, V22, pS60, DOI 10.1016/j.parkreldis.2015.09.005
   Alves MLM, 2018, PERCEPT MOTOR SKILL, V125, P546, DOI 10.1177/0031512518769204
   [Anonymous], 2011, PHYSIOTHERAPY S1, DOI DOI 10.1016/J.PHYSIO.2011.04.002
   Boonstra TA, 2008, CURR OPIN NEUROL, V21, P461, DOI 10.1097/WCO.0b013e328305bdaf
   Calabrò RS, 2017, J NEUROL SCI, V377, P25, DOI 10.1016/j.jns.2017.03.047
   Carpinella I, 2017, ARCH PHYS MED REHAB, V98, P622, DOI 10.1016/j.apmr.2016.11.003
   Chen YP, 2018, PHYS THER, V98, P63, DOI 10.1093/ptj/pzx107
   Cikajlo I, 2019, J NEUROENG REHABIL, V16, DOI 10.1186/s12984-019-0601-1
   De Keersmaecker E, 2019, NEUROREHABILITATION, V44, P43, DOI 10.3233/NRE-182551
   de Lau LML, 2006, LANCET NEUROL, V5, P525, DOI 10.1016/S1474-4422(06)70471-9
   Duncan RP, 2011, DISABIL REHABIL, V33, P1440, DOI 10.3109/09638288.2010.533245
   Feng H, 2019, MED SCI MONITOR, V25, P4186, DOI 10.12659/MSM.916455
   Ferraz DD, 2018, ARCH PHYS MED REHAB, V99, P826, DOI 10.1016/j.apmr.2017.12.014
   Gandolfi M, 2017, BIOMED RES INT, V2017, DOI 10.1155/2017/7962826
   Golestanirad L, 2016, CAN J NEUROL SCI, V43, P120, DOI 10.1017/cjn.2015.318
   Hirsch MA, 2009, EUR J PHYS REHAB MED, V45, P215
   Howard MC, 2017, COMPUT HUM BEHAV, V70, P317, DOI 10.1016/j.chb.2017.01.013
   Casuso-Holgado MJ, 2018, CLIN REHABIL, V32, P1220, DOI 10.1177/0269215518768084
   Kalia LV, 2015, LANCET, V386, P896, DOI 10.1016/S0140-6736(14)61393-3
   Kefaliakos A, 2016, STUD HEALTH TECHNOL, V226, P45, DOI 10.3233/978-1-61499-664-4-45
   Killane I, 2015, IEEE J BIOMED HEALTH, V19, P1855, DOI 10.1109/JBHI.2015.2479625
   Kim A, 2019, J NEUROENG REHABIL, V16, DOI 10.1186/s12984-019-0584-y
   Kim A, 2017, J NEUROENG REHABIL, V14, DOI 10.1186/s12984-017-0225-2
   Kim SD, 2013, CNS DRUGS, V27, P97, DOI 10.1007/s40263-012-0012-3
   de Melo GEL, 2018, NEUROREHABILITATION, V42, P473, DOI 10.3233/NRE-172355
   Laver KE, 2011, COCHRANE DB SYST REV, DOI 10.1002/14651858.CD008349.pub2
   Lee NY, 2015, J PHYS THER SCI, V27, P145, DOI 10.1589/jpts.27.145
   Leng MM, 2005, INFOR, V43, P187
   Liao YY, 2015, NEUROREHAB NEURAL RE, V29, P658, DOI 10.1177/1545968314562111
   Liberati A, 2009, BMJ-BRIT MED J, V339, DOI [10.1371/journal.pmed.1000097, 10.1136/bmj.b2700, 10.1016/j.ijsu.2010.07.299, 10.1136/bmj.i4086, 10.1186/2046-4053-4-1, 10.1016/j.ijsu.2010.02.007, 10.1136/bmj.b2535]
   Lin Z, 2016, J CHIN REHABIL THEOR, V22, P1059
   LoJacono C.T., 2018, Journal of Motor Learning and Development, V6, P234, DOI [DOI 10.1123/JMLD.2017-0019, 10.1123/jmld.2017-0019]
   McColl CD, 2002, MOVEMENT DISORD, V17, P1227, DOI 10.1002/mds.10244
   Mirelman A, 2011, J GERONTOL A-BIOL, V66, P234, DOI 10.1093/gerona/glq201
   Monteiro RS, 2015, MED HYPOTHESES, V85, P537, DOI 10.1016/j.mehy.2015.07.011
   NUTT JG, 1990, NEUROLOGY, V40, P340
   Pötter-Nerger M, 2013, MOVEMENT DISORD, V28, P1609, DOI 10.1002/mds.25677
   Pompeu JE, 2012, PHYSIOTHERAPY, V98, P196, DOI 10.1016/j.physio.2012.06.004
   Porras DC, 2018, NEUROLOGY, V90, P1017, DOI 10.1212/WNL.0000000000005603
   Ribas CG, 2017, PARKINSONISM RELAT D, V38, P13, DOI 10.1016/j.parkreldis.2017.02.006
   Romano DM, 2005, DEV MED CHILD NEUROL, V47, P580, DOI 10.1017/S0012162205001143
   Shuster JJ., 2011, Res Synth Methods, V2, P126
   Smith PF, 2018, FRONT NEUROL, V9, DOI 10.3389/fneur.2018.01085
   Standen PJ, 2005, CYBERPSYCHOL BEHAV, V8, P272, DOI 10.1089/cpb.2005.8.272
   Steinicke F., 2013, HUMAN WALKING VIRTUA
   Szlufik S, 2018, FRONT NEUROL, V9, DOI 10.3389/fneur.2018.00906
   Toosizadeh N, 2014, GERONTOLOGY, V60, P357, DOI 10.1159/000356766
   van Uem JMT, 2016, NEUROSCI BIOBEHAV R, V61, P26, DOI 10.1016/j.neubiorev.2015.11.014
   Yang WC, 2016, J FORMOS MED ASSOC, V115, P734, DOI 10.1016/j.jfma.2015.07.012
   Yen CY, 2011, PHYS THER, V91, P862, DOI 10.2522/ptj.20100050
   Zhang HJ, 2016, BIOORGAN MED CHEM, V24, P1419, DOI 10.1016/j.bmc.2016.02.030
   Zimmerli L, 2013, ARCH PHYS MED REHAB, V94, P1737, DOI 10.1016/j.apmr.2013.01.029
NR 52
TC 24
Z9 29
U1 5
U2 37
PU LIPPINCOTT WILLIAMS & WILKINS
PI PHILADELPHIA
PA TWO COMMERCE SQ, 2001 MARKET ST, PHILADELPHIA, PA 19103 USA
SN 0894-9115
EI 1537-7385
J9 AM J PHYS MED REHAB
JI Am. J. Phys. Med. Rehabil.
PD OCT
PY 2020
VL 99
IS 10
BP 917
EP 924
DI 10.1097/PHM.0000000000001447
PG 8
WC Rehabilitation; Sport Sciences
WE Science Citation Index Expanded (SCI-EXPANDED); Social Science Citation Index (SSCI)
SC Rehabilitation; Sport Sciences
GA NV9SP
UT WOS:000574651900017
PM 32304383
DA 2025-01-11
ER

PT J
AU Yau, CE
   Ho, ECK
   Ong, NY
   Loh, CJK
   Mai, AS
   Tan, EK
AF Yau, Chun En
   Ho, Eric Chi Kiat
   Ong, Natasha Yixuan
   Loh, Clifton Joon Keong
   Mai, Aaron Shengting
   Tan, Eng-King
TI Innovative technology-based interventions in Parkinson's disease: A
   systematic review and meta-analysis
SO ANNALS OF CLINICAL AND TRANSLATIONAL NEUROLOGY
LA English
DT Article
ID QUALITY-OF-LIFE; VIRTUAL-REALITY REHABILITATION; DYNAMIC BALANCE; GAIT;
   BIOFEEDBACK; TELEMEDICINE; STIMULATION; DISORDERS; PATTERNS; SUPERIOR
AB ObjectiveNovel technology-based interventions have the potential to improve motor symptoms and gait in Parkinson's disease (PD). Promising treatments include virtual-reality (VR) training, robotic assistance, and biofeedback. Their effectiveness remains unclear, and thus, we conducted a Bayesian network meta-analysis.MethodsWe searched the Medline, Embase, Cochrane CENTRAL, and databases until 2 April 2024 and only included randomized controlled trials. Outcomes included changes in UPDRS-III/MDS-UPDRS-III score, stride length, 10-meter walk test (10MWT), timed up-and-go (TUG) test, balance scale scores and quality-of-life (QoL) scores. Results were reported as mean differences (MD) or standardized mean differences (SMD), with 95% credible intervals (95% CrI).ResultsFifty-one randomized controlled trials with 2095 patients were included. For UPDRS (motor outcome), all interventions had similar efficacies. VR intervention was the most effective in improving TUG compared with control (MD: -4.36, 95% CrI: -8.57, -0.35), outperforming robotic, exercise, and proprioceptive interventions. Proprioceptive intervention significantly improved stride length compared to control intervention (MD: 0.11 m, 95% CrI: 0.03, 0.19), outperforming VR, robotic and exercise interventions. Virtual reality improved balance scale scores significantly compared to exercise intervention (SMD: 0.75, 95% CrI: 0.12, 1.39) and control intervention (SMD: 1.42, 95% CrI: 0.06, 2.77). Virtual reality intervention significantly improved QoL scores compared to control intervention (SMD: -0.95, 95% CrI: -1.43, -0.52), outperforming Internet-based interventions.InterpretationVR-based and proprioceptive interventions were the most promising interventions, consistently ranking as the top treatment choices for most outcomes. Their use in clinical practice could be helpful in managing motor symptoms and QoL in PD.
C1 [Yau, Chun En; Ho, Eric Chi Kiat; Ong, Natasha Yixuan; Loh, Clifton Joon Keong; Mai, Aaron Shengting] Natl Univ Singapore, Yong Loo Lin Sch Med, Singapore, Singapore.
   [Yau, Chun En; Ho, Eric Chi Kiat; Ong, Natasha Yixuan; Loh, Clifton Joon Keong; Mai, Aaron Shengting; Tan, Eng-King] Natl Neurosci Inst, Singapore Gen Hosp Campus, Dept Neurol, Outram Rd, Singapore 169608, Singapore.
   [Tan, Eng-King] Duke NUS Med Sch, Neurosci & Behav Disorders, Singapore, Singapore.
C3 National University of Singapore; National Neuroscience Institute (NNI);
   Singapore General Hospital; National University of Singapore
RP Tan, EK (corresponding author), Natl Neurosci Inst, Singapore Gen Hosp Campus, Dept Neurol, Outram Rd, Singapore 169608, Singapore.
EM tan.eng.king@singhealth.com.sg
OI Ong, Natasha/0000-0001-9537-4539; Yau, Chun En/0000-0002-5844-8962; Mai,
   Aaron Shengting/0000-0002-7644-5538
FU National Medical Research Council [PD LCG 000207]
FX E-K Tan is supported by the National Medical Research Council (STaR and
   PD LCG 000207, SPARK II Programme).
CR Abbruzzese G, 2016, PARKINSONISM RELAT D, V22, pS60, DOI 10.1016/j.parkreldis.2015.09.005
   Achey M, 2014, MOVEMENT DISORD, V29, P871, DOI 10.1002/mds.25903
   Andrade C, 2020, J CLIN PSYCHIAT, V81, DOI 10.4088/JCP.20f13681
   Barry E, 2014, BMC GERIATR, V14, DOI 10.1186/1471-2318-14-14
   Beck CA, 2017, NEUROLOGY, V89, P1152, DOI 10.1212/WNL.0000000000004357
   Béliveau A, 2019, BMC MED RES METHODOL, V19, DOI 10.1186/s12874-019-0829-2
   Bessler J, 2021, FRONT ROBOT AI, V8, DOI 10.3389/frobt.2021.602878
   Brognara L, 2020, DISEASES-BASEL, V8, DOI 10.3390/diseases8020012
   Brognara L, 2020, BRAIN SCI, V10, DOI 10.3390/brainsci10020069
   Capecci M, 2019, ANN PHYS REHABIL MED, V62, P303, DOI 10.1016/j.rehab.2019.06.016
   Carda S, 2012, NEUROREHAB NEURAL RE, V26, P1027, DOI 10.1177/1545968312446753
   Carpinella I, 2017, ARCH PHYS MED REHAB, V98, P622, DOI 10.1016/j.apmr.2016.11.003
   Carpino G, 2018, J HEALTHC ENG, V2018, DOI 10.1155/2018/7492024
   Caudron S, 2014, NEUROPHYSIOL CLIN, V44, P77, DOI 10.1016/j.neucli.2013.10.134
   Chang MC, 2019, NEUROREHABILITATION, V45, P379, DOI 10.3233/NRE-192850
   Cho KH, 2012, TOHOKU J EXP MED, V228, P69, DOI 10.1620/tjem.228.69
   Cipriani A, 2013, ANN INTERN MED, V159, P130, DOI 10.7326/0003-4819-159-2-201307160-00008
   de la Torre-Díez I, 2015, TELEMED E-HEALTH, V21, P81, DOI 10.1089/tmj.2014.0053
   Dockx K, 2016, COCHRANE DB SYST REV, DOI 10.1002/14651858.CD010760.pub2
   Duque G, 2013, CLIN INTERV AGING, V8, P257, DOI 10.2147/CIA.S41453
   El-Tamawy MS, 2012, ANN INDIAN ACAD NEUR, V15, P267, DOI 10.4103/0972-2327.104334
   Ellis TD, 2019, PHYS THER, V99, P203, DOI 10.1093/ptj/pzy131
   Fasano A, 2015, NAT REV NEUROL, V11, P98, DOI 10.1038/nrneurol.2014.252
   Feng H, 2019, MED SCI MONITOR, V25, P4186, DOI 10.12659/MSM.916455
   Ferraz DD, 2018, ARCH PHYS MED REHAB, V99, P826, DOI 10.1016/j.apmr.2017.12.014
   Ferrazzoli D, 2018, NEUROSCI BIOBEHAV R, V90, P294, DOI 10.1016/j.neubiorev.2018.05.007
   Flynn A, 2021, CLIN REHABIL, V35, P728, DOI 10.1177/0269215520976265
   Furnari A, 2017, INT J NEUROSCI, V127, P996, DOI 10.1080/00207454.2017.1288623
   Galli M, 2018, EUR J PHYS REHAB MED, V54, P860, DOI 10.23736/S1973-9087.18.05037-2
   Galli M, 2016, FUNCT NEUROL, V31, P163
   Gandolfi M, 2017, BIOMED RES INT, V2017, DOI 10.1155/2017/7962826
   Ginis P, 2016, PARKINSONISM RELAT D, V22, P28, DOI 10.1016/j.parkreldis.2015.11.004
   Goffredo M, 2023, EUR J PHYS REHAB MED, V59, P689, DOI 10.23736/S1973-9087.23.07954-6
   Herman T, 2011, GERONTOLOGY, V57, P203, DOI 10.1159/000314963
   Higgins JP., 2019, Cochrane Handbook for Systematic Reviews of Interventions, P143, DOI DOI 10.1002/9781119536604.CH6
   Hirsch L, 2016, NEUROEPIDEMIOLOGY, V46, P292, DOI 10.1159/000445751
   Islam MK, 2019, INT J TECHNOL ASSESS, V35, P373, DOI 10.1017/S026646231900059X
   James SL, 2019, LANCET NEUROL, V18, P56, DOI [10.1016/S1474-4422(18)30415-0, 10.1016/S1474-4422(18)30499-X, 10.1016/S1474-4422(19)30034-1]
   Kafle A., 2021, Indian J Physiother Occupat Ther, V15, P1, DOI 10.37506/ijpot.v15i3.16157
   Kalilani L, 2016, PLOS ONE, V11, DOI 10.1371/journal.pone.0161689
   Kashif M, 2022, BMC GERIATR, V22, DOI 10.1186/s12877-022-03035-1
   Kegelmeyer DA, 2024, J NEUROL PHYS THER, V48, P102, DOI 10.1097/NPT.0000000000000467
   Kim H, 2022, ANN PHYS REHABIL MED, V65, DOI 10.1016/j.rehab.2021.101620
   Kuopio AM, 2000, MOVEMENT DISORD, V15, P216, DOI 10.1002/1531-8257(200003)15:2<216::AID-MDS1003>3.0.CO;2-#
   Lai B, 2020, J TELEMED TELECARE, V26, P53, DOI 10.1177/1357633X18794315
   Lee HY, 2019, BIOMED RES INT, V2019, DOI 10.1155/2019/9461960
   Liao YY, 2015, INT J GERONTOL, V9, P190, DOI 10.1016/j.ijge.2014.06.007
   Liao YY, 2015, NEUROREHAB NEURAL RE, V29, P658, DOI 10.1177/1545968314562111
   Lu YQ, 2022, SYST REV-LONDON, V11, DOI 10.1186/s13643-022-01924-5
   Marsili L, 2018, FRONT NEUROL, V9, DOI 10.3389/fneur.2018.00156
   Mirelman A, 2013, BMC NEUROL, V13, DOI 10.1186/1471-2377-13-15
   Montero-Odasso M, 2012, J AM GERIATR SOC, V60, P2127, DOI 10.1111/j.1532-5415.2012.04209.x
   Moustafa AA, 2016, NEUROSCI BIOBEHAV R, V68, P727, DOI 10.1016/j.neubiorev.2016.07.010
   Nanhoe-Mahabier W, 2012, PARKINSONISM RELAT D, V18, P1017, DOI 10.1016/j.parkreldis.2012.05.018
   Norouzi-Gheidari N, 2020, INT J ENV RES PUB HE, V17, DOI 10.3390/ijerph17010113
   Ou ZJ, 2021, FRONT PUBLIC HEALTH, V9, DOI 10.3389/fpubh.2021.776847
   Page MJ, 2021, BMJ-BRIT MED J, V372, DOI [10.1136/bmj.n71, 10.1136/bmj.n160, 10.1016/j.ijsu.2021.105906]
   Pagnussat AS, 2018, RESTOR NEUROL NEUROS, V36, P195, DOI 10.3233/RNN-170744
   Parsons TD, 2017, BRAIN SCI, V7, DOI 10.3390/brainsci7040042
   Pazzaglia C, 2020, PHYSIOTHERAPY, V106, P36, DOI 10.1016/j.physio.2019.12.007
   Pedreira G., 2013, Advances in Parkinsons Disease, V2, P97, DOI DOI 10.4236/APD.2013.24018
   Pelosin E, 2020, J GERONTOL A-BIOL, V75, P722, DOI 10.1093/gerona/glz072
   Peppe A, 2019, FRONT NEUROL, V10, DOI 10.3389/fneur.2019.00998
   Picelli A, 2015, CLIN REHABIL, V29, P339, DOI 10.1177/0269215514544041
   Picelli A, 2013, PARKINSONISM RELAT D, V19, P605, DOI 10.1016/j.parkreldis.2013.02.010
   Picelli A, 2012, PARKINSONISM RELAT D, V18, P990, DOI 10.1016/j.parkreldis.2012.05.010
   Picelli A, 2012, NEUROREHAB NEURAL RE, V26, P353, DOI 10.1177/1545968311424417
   Pinto C, 2018, AM J PHYS MED REHAB, V97, P383, DOI 10.1097/PHM.0000000000000890
   Pompeu JE, 2012, PHYSIOTHERAPY, V98, P196, DOI 10.1016/j.physio.2012.06.004
   Postuma RB, 2015, MOVEMENT DISORD, V30, P1591, DOI 10.1002/mds.26424
   Rascol O, 2003, ANN NEUROL, V53, pS3, DOI 10.1002/ana.10513
   Ribas CG, 2017, PARKINSONISM RELAT D, V38, P13, DOI 10.1016/j.parkreldis.2017.02.006
   Rocon E., 2008, Wearable Robots: Biomechatronic Exoskeletons, P127, DOI DOI 10.1002/9780470987667.CH5
   Rogers MW, 1996, CLIN GERIATR MED, V12, P825
   Romanato M, 2021, MED BIOL ENG COMPUT, V59, P1403, DOI 10.1007/s11517-021-02373-3
   Kleiner AFR, 2018, ARCH PHYS MED REHAB, V99, P2420, DOI 10.1016/j.apmr.2018.05.009
   Sale P, 2013, BMC NEUROL, V13, DOI 10.1186/1471-2377-13-50
   Santos P, 2019, NEUROREHABILITATION, V45, P255, DOI 10.3233/NRE-192771
   Schapira AHV, 2006, NAT REV DRUG DISCOV, V5, P845, DOI 10.1038/nrd2087
   Schapira AHV, 2009, TRENDS PHARMACOL SCI, V30, P41, DOI 10.1016/j.tips.2008.10.005
   Sekimoto S, 2019, PARKINSONS DIS-US, V2019, DOI 10.1155/2019/9403295
   Shen X, 2014, NEUROREHAB NEURAL RE, V28, P524, DOI 10.1177/1545968313517752
   Shih MC, 2016, J NEUROENG REHABIL, V13, DOI 10.1186/s12984-016-0185-y
   Spina S, 2021, J REHABIL MED, V53, DOI 10.2340/16501977-2793
   Stamford JA, 2015, IEEE J BIOMED HEALTH, V19, P1862, DOI 10.1109/JBHI.2015.2464354
   Stocchi F, 2015, INT J REHABIL RES, V38, P238, DOI 10.1097/MRR.0000000000000120
   Subramanian L, 2016, FRONT BEHAV NEUROSCI, V10, DOI 10.3389/fnbeh.2016.00111
   Tollár J, 2019, GERONTOLOGY, V65, P120, DOI 10.1159/000493127
   Tollár J, 2018, ARCH PHYS MED REHAB, V99, P2478, DOI 10.1016/j.apmr.2018.05.007
   Tsuboi T, 2015, J NEUROL NEUROSUR PS, V86, P856, DOI 10.1136/jnnp-2014-308043
   Unterreiner M, 2019, NEUROL ASIA, V24, P309
   van den Heuvel MRC, 2014, PARKINSONISM RELAT D, V20, P1352, DOI 10.1016/j.parkreldis.2014.09.022
   van Valkenhoef G, 2012, RES SYNTH METHODS, V3, P285, DOI 10.1002/jrsm.1054
   Volpe D, 2014, PLOS ONE, V9, DOI 10.1371/journal.pone.0112065
   Wilkinson JR, 2016, NEUROL-CLIN PRACT, V6, P241, DOI 10.1212/CPJ.0000000000000252
   Yang WC, 2016, J FORMOS MED ASSOC, V115, P734, DOI 10.1016/j.jfma.2015.07.012
NR 96
TC 0
Z9 0
U1 2
U2 2
PU WILEY
PI HOBOKEN
PA 111 RIVER ST, HOBOKEN 07030-5774, NJ USA
SN 2328-9503
J9 ANN CLIN TRANSL NEUR
JI Ann. Clin. Transl. Neurol.
PD OCT
PY 2024
VL 11
IS 10
BP 2548
EP 2562
DI 10.1002/acn3.52160
EA SEP 2024
PG 15
WC Clinical Neurology; Neurosciences
WE Science Citation Index Expanded (SCI-EXPANDED)
SC Neurosciences & Neurology
GA K6W8Y
UT WOS:001304948500001
PM 39236299
OA gold
DA 2025-01-11
ER

PT J
AU Saluja, A
   Goyal, V
   Dhamija, RK
AF Saluja, Alvee
   Goyal, Vinay
   Dhamija, Rajinder K.
TI Multi-modal rehabilitation therapy in Parkinson's disease and related
   disorders
SO ANNALS OF INDIAN ACADEMY OF NEUROLOGY
LA English
DT Article
DE Parkinson disease; physical therapy; rehabilitation
ID RANDOMIZED CONTROLLED-TRIAL; QUALITY-OF-LIFE; INTENSIVE REHABILITATION;
   POSTURAL INSTABILITY; PHYSICAL-EXERCISE; TAI CHI; MOTOR; GAIT; BALANCE;
   PEOPLE
AB Long-term use of dopaminergic therapy in Parkinson's disease (PD) is associated with reduction in efficacy and disabling dyskinesias. The current medical or surgical treatment modalities are ineffective for atypical parkinsonism syndromes. Hence, there is a need for holistic and cost-effective non-pharmacological interventions that act via multiple mechanisms to improve motor as well as non-motor symptoms among PD patients. Rehabilitation strategies focusing on multiple mechanisms can lead to improvement in certain symptoms among PD patients, which may be refractory to medical and surgical therapy. However, there is scanty literature available on the role of various rehabilitation strategies in patients with atypical parkinsonism patients. Multiple rehabilitation strategies such physiotherapy, aerobic exercises, strength/resistance exercises, treadmill training, cueing, dance and music, speech language therapy, occupational therapy, hydrotherapy, and martial arts have been found to improve motor as well as non-motor symptoms among PD patients. Newer modalities such as virtual-reality-based devices, exergaming, wearable sensors, and robotic prosthetic devices may be exciting future prospects in rehabilitation among patients with PD and atypical parkinsonian syndromes. This narrative review assessed and summarized the current evidence regarding the role of various rehabilitation strategies in PD and atypical parkinsonian syndromes. Furthermore, evidence regarding recent advancements in rehabilitation for patients with parkinsonism was highlighted. Despite the beneficial effect of rehabilitation in PD, there is still scanty literature available from India on rehabilitation strategies among PD patients. Larger prospective randomized control trials from India and other low- and middle-income countries, focusing on various rehabilitation strategies among PD patients, are an unmet need.
C1 [Saluja, Alvee] Lady Hardinge Med Coll & Hosp, Dept Neurol, New Delhi, India.
   [Goyal, Vinay] Medanta, Inst Neurosci, Neurol, Gurugram, Haryana, India.
   [Dhamija, Rajinder K.] Lady Hardinge Med Coll & Hosp, Neurol Off, Room 1099,Old Bldg 1st Floor, New Delhi 110001, India.
C3 Lady Hardinge Medical College & Hospital; Lady Hardinge Medical College
   & Hospital
RP Dhamija, RK (corresponding author), Lady Hardinge Med Coll & Hosp, Neurol Off, Room 1099,Old Bldg 1st Floor, New Delhi 110001, India.
EM dhamijark@gov.in
CR Ajimsha MS, 2014, COMPLEMENT THER MED, V22, P419, DOI 10.1016/j.ctim.2014.03.013
   Amara AW, 2018, CLIN THER, V40, P8, DOI 10.1016/j.clinthera.2017.11.004
   [Anonymous], Physical activity
   Arfa-Fatollahkhani Paria, 2019, J Complement Integr Med, V17, DOI 10.1515/jcim-2018-0245
   Arnold C, 2014, NEUROIMAGE-CLIN, V4, P82, DOI 10.1016/j.nicl.2013.10.016
   Atan T, 2019, TURK J MED SCI, V49, P999, DOI 10.3906/sag-1812-57
   Bang DH, 2017, AGING CLIN EXP RES, V29, P993, DOI 10.1007/s40520-016-0648-9
   Barnish MS, 2020, BMC NEUROL, V20, DOI 10.1186/s12883-020-01938-3
   Beall EB, 2013, BRAIN CONNECT, V3, P190, DOI 10.1089/brain.2012.0104
   Bevilacqua R, 2020, BMC NEUROL, V20, DOI 10.1186/s12883-020-01759-4
   Bridgewater KJ, 1996, J NEUROL REHABIL, V10, P233
   Broccard FD, 2014, ANN BIOMED ENG, V42, P1573, DOI 10.1007/s10439-014-1032-6
   Bryant MS, 2009, CLIN REHABIL, V23, P1078, DOI 10.1177/0269215509337465
   Buccino G, 2011, MOVEMENT DISORD, V26, P1963, DOI 10.1002/mds.23745
   Calabrò RS, 2019, J NEUROENG REHABIL, V16, DOI 10.1186/s12984-019-0533-9
   Cancela JM, 2020, REJUV RES, V23, P508, DOI 10.1089/rej.2019.2267
   Canning CG, 2015, NEUROLOGY, V84, P304, DOI 10.1212/WNL.0000000000001155
   Carapellotti AM, 2020, PLOS ONE, V15, DOI 10.1371/journal.pone.0236820
   Chang HC, 2018, J CLIN NEUROL, V14, P225, DOI 10.3988/jcn.2018.14.2.225
   Channa A, 2020, SENSORS-BASEL, V20, DOI 10.3390/s20092713
   Chatto CA, 2018, J NEUROL PHYS THER, V42, P22, DOI 10.1097/NPT.0000000000000209
   da Silva PGC, 2016, J NEUROL SCI, V363, P5, DOI 10.1016/j.jns.2016.02.017
   Chen KK, 2021, NEURAL REGEN RES, V16, P1336, DOI 10.4103/1673-5374.301029
   Chung CLH, 2020, ANN NEUROL, V88, P933, DOI 10.1002/ana.25881
   Cikajlo I, 2018, INT J REHABIL RES, V41, P230, DOI 10.1097/MRR.0000000000000291
   Clarke CE, 2016, HEALTH TECHNOL ASSES, V20, P1, DOI 10.3310/hta20630
   Clerici I, 2017, PLOS ONE, V12, DOI 10.1371/journal.pone.0170927
   De Cock VC, 2021, FRONT PSYCHOL, V12, DOI 10.3389/fpsyg.2021.655121
   Constantinescu G, 2010, INT J LANG COMM DIS, V45, P630, DOI 10.3109/13682820903470569
   Coon EA, 2021, MAYO CLIN PROC, V96, P708, DOI 10.1016/j.mayocp.2020.10.005
   Nascimento CMC, 2014, GERIATR GERONTOL INT, V14, P259, DOI 10.1111/ggi.12082
   Cruickshank TM, 2015, MEDICINE, V94, DOI 10.1097/MD.0000000000000411
   David FJ, 2015, MOVEMENT DISORD, V30, P1657, DOI 10.1002/mds.26291
   Di Pancrazio L, 2013, NEUROREHABILITATION, V32, P855, DOI 10.3233/NRE-130909
   Dibble LE, 2009, J NEUROL PHYS THER, V33, P14, DOI 10.1097/NPT.0b013e3181990fcc
   Dixon L, 2007, COCHRANE DB SYST REV, DOI 10.1002/14651858.CD002813.pub2
   Emmanouilidis S, 2021, PARKINSONS DIS-US, V2021, DOI 10.1155/2021/7516504
   Feng H, 2019, MED SCI MONITOR, V25, P4186, DOI 10.12659/MSM.916455
   Fernández-González P, 2019, J NEUROENG REHABIL, V16, DOI 10.1186/s12984-019-0593-x
   Ferrazzoli D, 2018, J NEUROL NEUROSUR PS, V89, P828, DOI 10.1136/jnnp-2017-316437
   Fisher BE, 2013, NEUROREPORT, V24, P509, DOI 10.1097/WNR.0b013e328361dc13
   Frazzitta Giuseppe, 2015, J Clin Mov Disord, V2, P11, DOI 10.1186/s40734-015-0020-9
   Frazzitta G, 2015, NEUROREHAB NEURAL RE, V29, P123, DOI 10.1177/1545968314542981
   Frazzitta G, 2012, PARKINSONS DIS-US, V2012, DOI 10.1155/2012/910454
   Frazzitta G, 2012, NEUROREHAB NEURAL RE, V26, P144, DOI 10.1177/1545968311416990
   Gallagher R, 2016, J NEUROENG REHABIL, V13, DOI 10.1186/s12984-016-0184-z
   Garcia-Agundez A, 2019, J NEUROENG REHABIL, V16, DOI 10.1186/s12984-019-0492-1
   Garg D, 2021, ANN INDIAN ACAD NEUR, V24, P536, DOI 10.4103/aian.AIAN_127_21
   Ghai S, 2018, AGING DIS, V9, P901, DOI 10.14336/AD.2017.1031
   Ghai S, 2018, SCI REP-UK, V8, DOI 10.1038/s41598-017-16232-5
   Gilat M, 2021, NPJ PARKINSONS DIS, V7, DOI 10.1038/s41531-021-00224-4
   Halperin O, 2021, EUR J NEUROSCI, V53, P2376, DOI 10.1111/ejn.14716
   Herd CP, 2012, COCHRANE DB SYST REV, DOI 10.1002/14651858.CD002812.pub2
   Jankovic J, 2008, J NEUROL NEUROSUR PS, V79, P368, DOI 10.1136/jnnp.2007.131045
   Jankovic J, 2015, NEUROL CLIN, V33, P249, DOI 10.1016/j.ncl.2014.09.007
   KEUS SHJ., 2014, European physiotherapy guideline for Parkinsons disease
   Kim SD, 2013, CNS DRUGS, V27, P97, DOI 10.1007/s40263-012-0012-3
   Kwok JYY, 2019, JAMA NEUROL, V76, P755, DOI 10.1001/jamaneurol.2019.0534
   LaHue SC, 2016, MOVEMENT DISORD, V31, P1444, DOI 10.1002/mds.26728
   Lazarus JP, 2012, J CLIN NEUROSCI, V19, P1125, DOI 10.1016/j.jocn.2011.10.013
   Lee SA, 2021, MEDICINA-LITHUANIA, V57, DOI 10.3390/medicina57111146
   Lei C, 2019, PLOS ONE, V14, DOI 10.1371/journal.pone.0224819
   Leung IHK, 2015, NEUROLOGY, V85, P1843, DOI 10.1212/WNL.0000000000002145
   Li QH, 2020, BRAZ J MED BIOL RES, V53, DOI [10.1590/1414-431x20199171, 10.1590/1414-431X20199171]
   Lima LO, 2013, J PHYSIOTHER, V59, P7, DOI 10.1016/S1836-9553(13)70141-3
   Liu HJ, 2012, PLOS ONE, V7, DOI 10.1371/journal.pone.0033629
   Luessi F, 2012, J NEUROL SCI, V314, P78, DOI 10.1016/j.jns.2011.10.027
   Mehrholz J, 2015, COCHRANE DB SYST REV, DOI 10.1002/14651858.CD007830.pub4
   Mirelman A, 2016, LANCET, V388, P1170, DOI 10.1016/S0140-6736(16)31325-3
   Monteiro EP, 2017, SCAND J MED SCI SPOR, V27, P351, DOI 10.1111/sms.12652
   Monteiro RS, 2015, MED HYPOTHESES, V85, P537, DOI 10.1016/j.mehy.2015.07.011
   Moustafa AA, 2016, NEUROSCI BIOBEHAV R, V68, P727, DOI 10.1016/j.neubiorev.2016.07.010
   Murgia M, 2018, FRONT NEUROL, V9, DOI 10.3389/fneur.2018.00348
   National Collaborating Centre for Chronic Conditions, 2006, NAT I HLTH CLIN EXC
   Nieuwboer A, 2007, J NEUROL NEUROSUR PS, V78, P134, DOI 10.1136/jnnp.200X.097923
   Paolucci T, 2020, PARKINSONS DIS-US, V2020, DOI 10.1155/2020/9748091
   Pelosin E, 2017, EUR J PHYS REHAB MED, V53, P201, DOI 10.23736/S1973-9087.16.04301-X
   Petzinger G M, 2015, Brain Plast, V1, P29
   Petzinger GM, 2013, LANCET NEUROL, V12, P716, DOI 10.1016/S1474-4422(13)70123-6
   Poewe W, 2017, NAT REV DIS PRIMERS, V3, DOI 10.1038/nrdp.2017.13
   Politis M, 2010, MOVEMENT DISORD, V25, P1646, DOI 10.1002/mds.23135
   Quinn R, 2019, INT J SPEECH-LANG PA, V21, P385, DOI 10.1080/17549507.2018.1476918
   Raccagni C, 2019, PARKINSONISM RELAT D, V67, P60, DOI 10.1016/j.parkreldis.2019.09.026
   Radder DLM, 2020, NEUROREHAB NEURAL RE, V34, P871, DOI 10.1177/1545968320952799
   Rafferty MR, 2017, J PARKINSON DIS, V7, P193, DOI 10.3233/JPD-160912
   Ramig L, 2018, MOVEMENT DISORD, V33, P1777, DOI 10.1002/mds.27460
   Redgrave P, 2010, NAT REV NEUROSCI, V11, P760, DOI 10.1038/nrn2915
   Ridgel AL, 2011, J AGING PHYS ACTIV, V19, P87, DOI 10.1123/japa.19.2.87
   Robinson AG, 2019, PHYSIOTHERAPY, V105, P174, DOI 10.1016/j.physio.2018.11.007
   Rogers MW, 1996, CLIN GERIATR MED, V12, P825
   Sangarapillai K, 2021, NEUROREHAB NEURAL RE, V35, P769, DOI 10.1177/15459683211023197
   Schalling E, 2017, FOLIA PHONIATR LOGO, V69, P131, DOI 10.1159/000479927
   Shafer RL, 2017, FRONT INTEGR NEUROSC, V11, DOI 10.3389/fnint.2017.00019
   Shen X, 2014, NEUROREHAB NEURAL RE, V28, P524, DOI 10.1177/1545968313517752
   Shulman LM, 2013, JAMA NEUROL, V70, P183, DOI 10.1001/jamaneurol.2013.646
   Siegert C, 2019, BMC NEUROL, V19, DOI 10.1186/s12883-019-1355-x
   Silva-Batista C, 2020, MOVEMENT DISORD, V35, P1607, DOI 10.1002/mds.28128
   Silva-Batista C, 2017, J STRENGTH COND RES, V31, P2270, DOI 10.1519/JSC.0000000000001685
   Singh G., 2021, LANCET GLOB HEALTH, V9, P1129
   Rabert MS, 2012, COCHRANE DB SYST REV, DOI 10.1002/14651858.CD009097.pub2
   Slade SC, 2020, CLIN REHABIL, V34, P23, DOI 10.1177/0269215519877235
   Song R, 2017, PARKINSONISM RELAT D, V41, P3, DOI 10.1016/j.parkreldis.2017.05.019
   Sparrow D, 2016, J NEUROL PHYS THER, V40, P24, DOI 10.1097/NPT.0000000000000111
   Tamplin J, 2019, NEUROREHAB NEURAL RE, V33, P453, DOI 10.1177/1545968319847948
   Terrens AF, 2020, PLOS ONE, V15, DOI 10.1371/journal.pone.0236391
   Thompson E, 2017, GAIT POSTURE, V58, P46, DOI 10.1016/j.gaitpost.2017.07.001
   Tillerson JL, 2001, J NEUROSCI, V21, P4427, DOI 10.1523/JNEUROSCI.21-12-04427.2001
   Tomlinson CL, 2012, BMJ-BRIT MED J, V345, DOI 10.1136/bmj.e5004
   van der Kolk NM, 2019, LANCET NEUROL, V18, P998, DOI 10.1016/S1474-4422(19)30285-6
   Volpe D, 2014, CLIN REHABIL, V28, P1210, DOI 10.1177/0269215514536060
   Wallin MT, 2019, LANCET NEUROL, V18, P269, DOI 10.1016/S1474-4422(19)30034-1
   Walter Alysha A, 2019, Int J Yoga Therap, V29, P91, DOI 10.17761/2019-00025
   Wayne PM, 2013, CONTEMP CLIN TRIALS, V34, P21, DOI 10.1016/j.cct.2012.09.006
   Weiss D, 2020, BRAIN, V143, P14, DOI 10.1093/brain/awz314
   Welsby E, 2019, AUST OCCUP THER J, V66, P731, DOI 10.1111/1440-1630.12615
   Wittwer JE, 2019, FRONT NEUROL, V10, DOI 10.3389/fneur.2019.00116
   Xu HY, 2020, J NEUROPSYCH CLIN N, V32, P344, DOI 10.1176/appi.neuropsych.19020044
   Yun SJ, 2021, MEDICINE, V100, DOI 10.1097/MD.0000000000024348
   Zhang MJ, 2021, FRONT NEUROSCI-SWITZ, V15, DOI 10.3389/fnins.2021.771090
   Zhang Q, 2019, COMPLEMENT THER CLIN, V36, P12, DOI 10.1016/j.ctcp.2019.04.005
   Zoetewei D, 2021, CONT CLIN TRIAL COMM, V24, DOI 10.1016/j.conctc.2021.100817
NR 121
TC 3
Z9 3
U1 5
U2 25
PU WOLTERS KLUWER MEDKNOW PUBLICATIONS
PI MUMBAI
PA WOLTERS KLUWER INDIA PVT LTD , A-202, 2ND FLR, QUBE, C T S  NO 1498A-2
   VILLAGE MAROL, ANDHERI EAST, MUMBAI, Maharashtra, INDIA
SN 0972-2327
EI 1998-3549
J9 ANN INDIAN ACAD NEUR
JI Ann. Indian Acad. Neurol.
PD JAN
PY 2023
VL 26
IS 7
SI SI
BP S15
EP S25
DI 10.4103/aian.aian_164_22
PG 11
WC Clinical Neurology
WE Science Citation Index Expanded (SCI-EXPANDED)
SC Neurosciences & Neurology
GA 9N0FH
UT WOS:000942595400003
PM 37092020
OA Green Published, gold
DA 2025-01-11
ER

PT J
AU Perrochon, A
   Borel, B
   Istrate, D
   Compagnat, M
   Daviet, JC
AF Perrochon, Anaick
   Borel, Benoit
   Istrate, Dan
   Compagnat, Maxence
   Daviet, Jean-Christophe
TI Exercise-based games interventions at home in individuals with a
   neurological disease: A systematic review and meta-analysis
SO ANNALS OF PHYSICAL AND REHABILITATION MEDICINE
LA English
DT Review
DE Home; Neurological disorders; Rehabilitation; Virtual reality;
   Interactive video game
ID NINTENDO WII SPORTS(TM); COMMERCIAL VIDEO GAMES; VIRTUAL-REALITY SYSTEM;
   STROKE REHABILITATION; MULTIPLE-SCLEROSIS; PARKINSONS-DISEASE;
   POSTSTROKE PATIENTS; PHYSICAL-ACTIVITY; BALANCE BOARD; ARM FUNCTION
AB Objective: The objective of this review was to summarize the current best evidence for the effectiveness, feasibility, user compliance and safety of exercise-based games (EBGs), including virtual reality and interactive video game interventions, for the rehabilitation of individuals with neurological disorders at home.
   Material and methods: We identified randomized controlled trials (RCT) evaluating the effects of EBGs in neurological patients in home settings by searching 3 electronic databases (MEDLINE, SCOPUS, CENTRAL Library) from inception to March 2018. All data pertaining to participants, interventions, outcomes, supervision and cost-effectiveness were independently extracted by 2 reviewers. Risk of bias was independently assessed by 2 reviewers.
   Results: Reports of 11 RCT studies with heterogeneous populations (i.e., stroke, Parkinson disease and multiple sclerosis) were included in the review. The treatment of experimental groups included EBGs (i.e., commercially available games such as Nintendo Wii or Dance Dance Revolution or custom-designed devices), and control groups received a controlled (i.e., conventional therapy) or uncontrolled (i.e., usual care) intervention. Across studies, EBGs at home tended to have limited effects on upper and lower limbs. We demonstrated an increased risk of participants dropping out of the program or discontinuing training in experimental groups (n = 51 participants) as compared with controls (n = 23 participants). Few adverse events (2 of 6 studies), such as minor musculoskeletal pain, were reported in balance training.
   Conclusions: This systematic review reveals that EBGs seem a relevant alternative for rehabilitation at home because the effectiveness of these interventions was at least equivalent to conventional therapy or usual care. We give recommendations for the development of new EBG therapies. (C) 2019 Elsevier Masson SAS. All rights reserved.
C1 [Perrochon, Anaick; Borel, Benoit; Compagnat, Maxence; Daviet, Jean-Christophe] Univ Limoges, Fac Sci & Tech, Lab Handicap, Activites,Vieillissement,Auton,Environm,HAVAE,EA, 123 Ave Albert Thomas, F-87000 Limoges, France.
   [Istrate, Dan] Univ Technol Compiegne, Sorbonne Univ, UMR Biomech & Bioengn 7338, CNRS, Compiegne, France.
   [Compagnat, Maxence; Daviet, Jean-Christophe] CHU Limoges, Pole Neurosci Tele & Cou, Serv Med Phys & Readaptat, Hop J Rebeyrol, Limoges, France.
C3 Universite de Limoges; Sorbonne Universite; Centre National de la
   Recherche Scientifique (CNRS); Universite de Technologie de Compiegne;
   CHU Limoges
RP Perrochon, A (corresponding author), Univ Limoges, Fac Sci & Tech, Lab Handicap, Activites,Vieillissement,Auton,Environm,HAVAE,EA, 123 Ave Albert Thomas, F-87000 Limoges, France.
EM anaick.perrochon@unilim.fr
RI Borel, Benoit/KUC-9107-2024
OI Perrochon, Anaick/0000-0001-6915-2094; Istrate, Dan/0000-0001-5906-4947;
   COMPAGNAT, Maxence/0000-0002-0188-8043
CR Adie K, 2017, CLIN REHABIL, V31, P173, DOI 10.1177/0269215516637893
   Dos Santos LRA, 2015, J STROKE CEREBROVASC, V24, P2298, DOI 10.1016/j.jstrokecerebrovasdis.2015.06.010
   Allen NE, 2017, PARKINSONISM RELAT D, V41, P66, DOI 10.1016/j.parkreldis.2017.05.011
   [Anonymous], 2006, TXB NEURAL REPAIR RE, DOI DOI 10.1017/CBO9780511545078.015
   Barry G, 2014, J NEUROENG REHABIL, V11, DOI [10.1186/1743-0003-11-60, 10.1186/1743-0003-11-33]
   Baur K, 2017, INT C REHAB ROBOT, P876, DOI 10.1109/ICORR.2017.8009359
   Bonnechère B, 2016, INT J REHABIL RES, V39, P277, DOI 10.1097/MRR.0000000000000190
   Brown EVD, 2015, DISABIL HEALTH J, V8, P507, DOI 10.1016/j.dhjo.2015.03.007
   Charvet LE, 2017, PLOS ONE, V12, DOI 10.1371/journal.pone.0177177
   Cheok G, 2015, J AM MED DIR ASSOC, V16, P923, DOI 10.1016/j.jamda.2015.06.010
   Coupar F, 2012, COCHRANE DB SYST REV, DOI 10.1002/14651858.CD006755.pub2
   De Giglio L, 2015, NEUROREHAB NEURAL RE, V29, P453, DOI 10.1177/1545968314554623
   Dockx K, 2016, COCHRANE DB SYST REV, DOI 10.1002/14651858.CD010760.pub2
   Esculier JF, 2012, J REHABIL MED, V44, P144, DOI 10.2340/16501977-0922
   Gandolfi M, 2017, BIOMED RES INT, V2017, DOI 10.1155/2017/7962826
   Higgins JP, 2011, BMJ, V343, pd5928, DOI [10.1136/bmj.d5928, DOI 10.1136/BMJ.D5928]
   Hoang P, 2016, MULT SCLER J, V22, P94, DOI 10.1177/1352458515579442
   Hoang PD, 2014, ARCH PHYS MED REHAB, V95, P480, DOI 10.1016/j.apmr.2013.09.017
   Jalink MB, 2014, BMJ-BRIT MED J, V349, DOI 10.1136/bmj.g7267
   Jordan K, 2014, ARCH PHYS MED REHAB, V95, P1484, DOI 10.1016/j.apmr.2014.02.028
   Kairy D, 2016, CONTEMP CLIN TRIALS, V47, P49, DOI 10.1016/j.cct.2015.12.006
   Kwakkel G, 2004, STROKE, V35, P2529, DOI 10.1161/01.STR.0000143153.76460.7d
   Kwakkel G, 2006, DISABIL REHABIL, V28, P823, DOI 10.1080/09638280500534861
   Lange B, 2012, DISABIL REHABIL, V34, P1863, DOI 10.3109/09638288.2012.670029
   Laver KE, 2011, COCHRANE DB SYST REV, DOI 10.1002/14651858.CD008349.pub2
   Levin MF, 2015, PHYS THER, V95, P415, DOI 10.2522/ptj.20130579
   Liberati A, 2009, BMJ-BRIT MED J, V339, DOI [10.1371/journal.pmed.1000097, 10.1136/bmj.b2700, 10.1016/j.ijsu.2010.07.299, 10.1136/bmj.i4086, 10.1186/2046-4053-4-1, 10.1016/j.ijsu.2010.02.007, 10.1136/bmj.b2535]
   Marcheschi E, 2018, HEALTH SOC CARE COMM, V26, pE451, DOI 10.1111/hsc.12518
   Massetti T, 2016, MULT SCLER RELAT DIS, V8, P107, DOI 10.1016/j.msard.2016.05.014
   Miller KJ, 2014, AGE AGEING, V43, P188, DOI 10.1093/ageing/aft194
   Nijenhuis SM, 2017, CLIN REHABIL, V31, P207, DOI 10.1177/0269215516629722
   Palacios-Ceña D, 2016, EUR J PHYS REHAB MED, V52, P347
   Palacios-Navarro G, 2015, J MED SYST, V39, DOI 10.1007/s10916-015-0289-0
   Paleg G, 2015, BMC MUSCULOSKEL DIS, V16, DOI 10.1186/s12891-015-0813-x
   Peng W, 2013, HEALTH EDUC BEHAV, V40, P171, DOI 10.1177/1090198112444956
   Pietrzah E, 2014, TOP STROKE REHABIL, V21, P152, DOI 10.1310/tsr2102-152
   Piron L, 2008, J TELEMED TELECARE, V14, P257, DOI 10.1258/jtt.2008.080304
   Plow M, 2014, OCCUP THER INT, V21, P21, DOI 10.1002/oti.1345
   Porras DC, 2018, NEUROLOGY, V90, P1017, DOI 10.1212/WNL.0000000000005603
   Prosperini L, 2013, NEUROREHAB NEURAL RE, V27, P516, DOI 10.1177/1545968313478484
   Rasmussen RS, 2016, CLIN REHABIL, V30, P225, DOI 10.1177/0269215515575165
   Ravenek KE, 2016, DISABIL REHABIL-ASSI, V11, P445, DOI 10.3109/17483107.2015.1029538
   Rosly MM, 2017, DISABIL REHABIL, V39, P727, DOI 10.3109/09638288.2016.1161086
   Saposnik G, 2011, STROKE, V42, P1380, DOI 10.1161/STROKEAHA.110.605451
   Siemonsma P, 2014, DISABIL REHABIL, V36, P2019, DOI 10.3109/09638288.2014.885091
   Song J, 2018, CLIN REHABIL, V32, P299, DOI 10.1177/0269215517721593
   Sparks Dorothy, 2009, Inform Prim Care, V17, P55
   Standen PJ, 2017, CLIN REHABIL, V31, P340, DOI 10.1177/0269215516640320
   Stanmore E, 2017, NEUROSCI BIOBEHAV R, V78, P34, DOI 10.1016/j.neubiorev.2017.04.011
   Thomas S, 2017, BMJ OPEN, V7, DOI 10.1136/bmjopen-2017-016966
   Threapleton K, 2016, DIGIT HEALTH, V2, DOI 10.1177/2055207616641302
   Timmermans AAA, 2009, J NEUROENG REHABIL, V6, DOI 10.1186/1743-0003-6-1
   Viñas-Diz S, 2016, NEUROLOGIA, V31, P255, DOI 10.1016/j.nrl.2015.06.012
   Wiemeyer J, 2015, GAMES HEALTH J, V4, P58, DOI 10.1089/g4h.2014.0078
   Wingham J, 2015, CLIN REHABIL, V29, P295, DOI 10.1177/0269215514542638
   Wittmann F, 2016, J NEUROENG REHABIL, V13, DOI 10.1186/s12984-016-0182-1
   World Health Organization, 2006, NEUR DIS PUBL HLTH C
   Yang WC, 2016, J FORMOS MED ASSOC, V115, P734, DOI 10.1016/j.jfma.2015.07.012
   Zondervan DK, 2016, J REHABIL RES DEV, V53, P457, DOI 10.1682/JRRD.2015.04.0057
NR 59
TC 58
Z9 59
U1 1
U2 59
PU ELSEVIER FRANCE-EDITIONS SCIENTIFIQUES MEDICALES ELSEVIER
PI ISSY-LES-MOULINEAUX
PA 65 RUE CAMILLE DESMOULINS, CS50083, 92442 ISSY-LES-MOULINEAUX, FRANCE
SN 1877-0657
EI 1877-0665
J9 ANN PHYS REHABIL MED
JI Ann. Phys. Rehabil. Med.
PD SEP
PY 2019
VL 62
IS 5
BP 366
EP 378
DI 10.1016/j.rehab.2019.04.004
PG 13
WC Rehabilitation
WE Science Citation Index Expanded (SCI-EXPANDED); Social Science Citation Index (SSCI)
SC Rehabilitation
GA IY8EO
UT WOS:000486627100009
PM 31078706
OA Green Published
DA 2025-01-11
ER

PT J
AU Naro, A
   Maggio, MG
   Latella, D
   La Rosa, G
   Sciarrone, F
   Manuli, A
   Calabrò, RS
AF Naro, Antonino
   maggio, maria graziarazia
   Latella, Desiree
   La Rosa, Gianluca
   Sciarrone, Francesca
   Manuli, Alfredo
   calabro, rocco salvatorealvatore
TI Does embodied cognition allow a better management of neurological
   diseases? A review on the link between cognitive language processing and
   motor function
SO APPLIED NEUROPSYCHOLOGY-ADULT
LA English
DT Review
DE Embodied cognition (EC); language processing; mirror neuron system
   (MNS); neurological diseases; virtual reality (VR)
ID PARKINSONS-DISEASE; SEX
AB Embodied cognition (EC) refers to the interplay occurring in thinking among individual's sensorimotor capacities (i.e., the ability of the body to respond to its senses with movement), the body itself, and the environment. The aim of the present narrative review is to provide an overall understanding of whether and how motor training could lead to language recovery, consistently with EC theories (action-perception cycle, mirror neuron systems -MNS-, and embodied semantics). We therefore reviewed the works dealing with EC in terms of the link between language processing, mirror neuron system (MNS), and motor function, evaluating the potential clinical implications for better managing neurological deficits. Connections between body and mind were found, as body states influence cognitive functions, such as perception and reasoning, as well as language processing, especially in neurological disorders. In fact, abnormalities in "embodied language" were found in movement disorders and neurodegenerative diseases, negatively affecting patients' rehabilitation outcomes. Understanding the link between language processing and motor outcomes is fundamental in the rehabilitation field, given that EC can be targeted to improve patients' functional recovery and quality of life.
C1 [Naro, Antonino; Latella, Desiree; La Rosa, Gianluca; Sciarrone, Francesca; Manuli, Alfredo; calabro, rocco salvatorealvatore] IRCCS Ctr Neurolesi Bonino Pulejo, Via Palermo,SS113, I-98124 Messina, Italy.
   [maggio, maria graziarazia] Studio Psicoterapia Relaz & Riabilitaz Cognit, Messina, Italy.
C3 IRCCS Bonino Pulejo
RP Calabrò, RS (corresponding author), IRCCS Ctr Neurolesi Bonino Pulejo, Via Palermo,SS113, I-98124 Messina, Italy.
EM salbro77@tiscali.it
RI Manuli, Alfredo/ABF-3128-2020; Maggio, Maria/ABA-1852-2020; Calabrò,
   Rocco/K-7520-2016; Latella, Desiree/LQJ-7357-2024
OI Latella, Desiree/0000-0002-1812-8454; calabro, rocco
   salvatore/0000-0002-8566-3166
CR Abrahams S, 2004, BRAIN, V127, P1507, DOI 10.1093/brain/awh170
   Abrevaya S, 2017, J ALZHEIMERS DIS, V55, P1429, DOI 10.3233/JAD-160737
   Arbib MA, 2010, BRAIN LANG, V112, P12, DOI 10.1016/j.bandl.2009.10.001
   Arévalo A, 2007, BRAIN LANG, V100, P79, DOI 10.1016/j.bandl.2006.06.012
   Arévalo A, 2015, FRONT HUM NEUROSCI, V9, DOI 10.3389/fnhum.2015.00500
   Arévalo AL, 2012, CORTEX, V48, P242, DOI 10.1016/j.cortex.2010.06.001
   Aziz-Zadeh L, 2006, CURR BIOL, V16, P1818, DOI 10.1016/j.cub.2006.07.060
   Bak TH, 2012, CORTEX, V48, P936, DOI 10.1016/j.cortex.2011.07.008
   Balcetis E, 2007, PSYCHOL SCI, V18, P917, DOI 10.1111/j.1467-9280.2007.02000.x
   Barsalou LW, 2008, ANNU REV PSYCHOL, V59, P617, DOI 10.1146/annurev.psych.59.103006.093639
   Bekkering H, 2002, PSYCHOL SCI, V13, P370, DOI 10.1111/1467-9280.00466
   Birba A, 2017, NEUROSCI BIOBEHAV R, V80, P673, DOI 10.1016/j.neubiorev.2017.07.011
   Bocanegra Y, 2017, BRAIN LANG, V168, P37, DOI 10.1016/j.bandl.2017.01.005
   Bocanegra Y, 2015, CORTEX, V69, P237, DOI 10.1016/j.cortex.2015.05.022
   Borghi AM, 2011, FRONT PSYCHOL, V2, DOI 10.3389/fpsyg.2011.00187
   Borghi AM, 2010, NEUROPSYCHOLOGIA, V48, P763, DOI 10.1016/j.neuropsychologia.2009.10.029
   Boulenger V, 2006, J COGNITIVE NEUROSCI, V18, P1607, DOI 10.1162/jocn.2006.18.10.1607
   Boulenger V, 2012, NEUROIMAGE, V59, P3502, DOI 10.1016/j.neuroimage.2011.11.011
   Buccino G, 2004, BRAIN LANG, V89, P370, DOI 10.1016/S0093-934X(03)00356-0
   Buccino G, 2001, EUR J NEUROSCI, V13, P400, DOI 10.1111/j.1460-9568.2001.01385.x
   Buchman AS, 2011, EXPERT REV NEUROTHER, V11, P665, DOI [10.1586/ERN.11.57, 10.1586/ern.11.57]
   Calabro RS, 2020, NEUROL SCI, V41, P933, DOI 10.1007/s10072-019-04194-7
   Calabrò RS, 2020, BRAIN SCI, V10, DOI 10.3390/brainsci10010017
   Calabrò RS, 2017, J NEUROENG REHABIL, V14, DOI 10.1186/s12984-017-0268-4
   Calabrò RS, 2017, J NEUROL SCI, V377, P25, DOI 10.1016/j.jns.2017.03.047
   Caramazza A, 2014, ANNU REV NEUROSCI, V37, P1, DOI 10.1146/annurev-neuro-071013-013950
   Cardona JF, 2014, COGNITION, V131, P311, DOI 10.1016/j.cognition.2014.02.001
   Caspers S, 2010, NEUROIMAGE, V50, P1148, DOI 10.1016/j.neuroimage.2009.12.112
   Cattaneo L, 2010, CEREB CORTEX, V20, P2252, DOI 10.1093/cercor/bhp291
   Connors BL, 2018, FRONT PSYCHOL, V9, DOI 10.3389/fpsyg.2018.01123
   Cook R, 2014, BEHAV BRAIN SCI, V37, P177, DOI 10.1017/S0140525X13000903
   Corradi-Dell'Acqua C, 2009, J NEUROSCI, V29, P4162, DOI 10.1523/JNEUROSCI.4861-08.2009
   Courson M, 2017, CORTEX, V95, P77, DOI 10.1016/j.cortex.2017.08.002
   Cousins KAQ, 2018, CORTEX, V100, P127, DOI 10.1016/j.cortex.2017.08.030
   De Luca R, 2019, BEHAV NEUROL, V2019, DOI 10.1155/2019/9268179
   Decety J, 2006, BRAIN RES, V1079, P4, DOI 10.1016/j.brainres.2005.12.115
   DIPELLEGRINO G, 1992, EXP BRAIN RES, V91, P176, DOI 10.1007/BF00230027
   Eyigoz E, 2020, CORTEX, V132, P191, DOI 10.1016/j.cortex.2020.08.020
   Faria AL, 2018, FRONT PSYCHOL, V9, DOI 10.3389/fpsyg.2018.00854
   Farina E, 2017, FRONT AGING NEUROSCI, V9, DOI 10.3389/fnagi.2017.00371
   Fernandino L, 2013, BRAIN LANG, V127, P65, DOI 10.1016/j.bandl.2012.07.008
   Fernandino L, 2010, BRAIN LANG, V112, P44, DOI 10.1016/j.bandl.2009.02.003
   Fischer MH, 2008, Q J EXP PSYCHOL, V61, P825, DOI 10.1080/17470210701623605
   Gallese V, 2005, COGN NEUROPSYCHOL, V22, P455, DOI 10.1080/02643290442000310
   Gallese V, 2004, TRENDS COGN SCI, V8, P396, DOI 10.1016/j.tics.2004.07.002
   Gallese V, 1996, BRAIN, V119, P593, DOI 10.1093/brain/119.2.593
   Gallese V, 2001, J CONSCIOUSNESS STUD, V8, P33
   Gallese V, 2018, CORTEX, V100, P215, DOI 10.1016/j.cortex.2018.01.010
   Gallese V, 2011, TRENDS COGN SCI, V15, P512, DOI 10.1016/j.tics.2011.09.003
   García AM, 2018, CORTEX, V100, P111, DOI 10.1016/j.cortex.2017.07.003
   Ginis KAM, 2017, BMC PUBLIC HEALTH, V17, DOI 10.1186/s12889-017-4090-5
   Glenberg AM, 2008, Q J EXP PSYCHOL, V61, P905, DOI 10.1080/17470210701625550
   Glenberg AM, 2013, PERSPECT PSYCHOL SCI, V8, P573, DOI 10.1177/1745691613498098
   Glenberg AM, 2011, INSTR SCI, V39, P27, DOI 10.1007/s11251-009-9096-7
   Goldenberg G, 2006, J NEUROSCI, V26, P6282, DOI 10.1523/JNEUROSCI.0638-06.2006
   Goldinger SD, 2016, PSYCHON B REV, V23, P959, DOI 10.3758/s13423-015-0860-1
   Grechuta K, 2019, STROKE, V50, P1270, DOI 10.1161/STROKEAHA.118.023729
   Grossman M, 2008, NEUROLOGY, V71, P1396, DOI 10.1212/01.wnl.0000319701.50168.8c
   Gutenbrunner C, 2018, EUR J PHYS REHAB MED, V54, P230, DOI 10.23736/S1973-9087.18.05151-1
   Hauk O, 2004, NEURON, V41, P301, DOI 10.1016/S0896-6273(03)00838-9
   Heyes C, 2010, NEUROIMAGE, V51, P789, DOI 10.1016/j.neuroimage.2010.02.034
   Hickok G, 2011, BRAIN LANG, V119, P214, DOI 10.1016/j.bandl.2011.08.001
   Horoufchin H, 2018, SCI REP-UK, V8, DOI 10.1038/s41598-018-24475-z
   Humphries S, 2019, CORTEX, V121, P362, DOI 10.1016/j.cortex.2019.09.005
   Humphries S, 2016, CORTEX, V78, P44, DOI 10.1016/j.cortex.2016.02.009
   Jirak D, 2010, CONSCIOUS COGN, V19, P711, DOI 10.1016/j.concog.2010.06.020
   Kemmerer D, 2010, BRAIN LANG, V112, P54, DOI 10.1016/j.bandl.2008.09.010
   Kohler E, 2002, SCIENCE, V297, P846, DOI 10.1126/science.1070311
   Lachmair M, 2011, PSYCHON B REV, V18, P1180, DOI 10.3758/s13423-011-0158-x
   LACKNER JR, 1988, BRAIN, V111, P281, DOI 10.1093/brain/111.2.281
   Maggio MG, 2020, INT J NEUROSCI, V130, P117, DOI 10.1080/00207454.2019.1664519
   Maggio MG, 2019, J CLIN NEUROSCI, V65, P106, DOI 10.1016/j.jocn.2019.03.017
   Maggio MG, 2019, J NATL MED ASSOC, V111, P457, DOI 10.1016/j.jnma.2019.01.003
   Maggio MG, 2019, J NEUROSCI NURS, V51, P101, DOI 10.1097/JNN.0000000000000423
   Maggio MG, 2019, J CLIN NEUROSCI, V61, P1, DOI 10.1016/j.jocn.2018.12.020
   Mahon BZ, 2008, J PHYSIOL-PARIS, V102, P59, DOI 10.1016/j.jphysparis.2008.03.004
   Mahon BZ, 2015, CAN J EXP PSYCHOL, V69, P172, DOI 10.1037/cep0000060
   Mahon BZ, 2015, LANG COGN NEUROSCI, V30, P420, DOI 10.1080/23273798.2014.987791
   Mirabella G, 2012, PLOS ONE, V7, DOI 10.1371/journal.pone.0035403
   Moretti DV, 2016, BBA CLIN, V5, P46, DOI 10.1016/j.bbacli.2015.12.001
   Mukamel R, 2010, CURR BIOL, V20, P750, DOI 10.1016/j.cub.2010.02.045
   Mullick AA, 2015, RESTOR NEUROL NEUROS, V33, P389, DOI 10.3233/RNN-150510
   Negri GAL, 2007, COGN NEUROPSYCHOL, V24, P795, DOI 10.1080/02643290701707412
   Niedenthal PM, 2007, SCIENCE, V316, P1002, DOI 10.1126/science.1136930
   Nisticò R, 2019, BRAIN COGNITION, V135, DOI 10.1016/j.bandc.2019.103586
   Olmstead AJ, 2009, Q J EXP PSYCHOL, V62, P2409, DOI 10.1080/17470210902846765
   Pajaro, 2013, CONVERGING CLIN ENG
   Paradowski M.B., 2014, STORYTELLING INTERDI, V1
   Pazzaglia M, 2008, CURR BIOL, V18, P1766, DOI 10.1016/j.cub.2008.09.061
   Pecher D., 2005, GROUNDING COGNITION
   Perez-Marcos D, 2017, J NEUROENG REHABIL, V14, DOI 10.1186/s12984-017-0328-9
   Perry A, 2018, CEREB CORTEX, V28, P1039, DOI 10.1093/cercor/bhx013
   Phukan J, 2007, LANCET NEUROL, V6, P994, DOI 10.1016/S1474-4422(07)70265-X
   Pulvermüller F, 2005, NAT REV NEUROSCI, V6, P576, DOI 10.1038/nrn1706
   Reilly J, 2011, CORTEX, V47, P645, DOI 10.1016/j.cortex.2010.05.005
   Rizzolatti G, 2004, ANNU REV NEUROSCI, V27, P169, DOI 10.1146/annurev.neuro.27.070203.144230
   Rizzolatti G, 1998, TRENDS NEUROSCI, V21, P188, DOI 10.1016/S0166-2236(98)01260-0
   Rizzolatti G, 2010, NAT REV NEUROSCI, V11, P264, DOI 10.1038/nrn2805
   Rogalsky C, 2011, NEUROCASE, V17, P178, DOI 10.1080/13554794.2010.509318
   Rueschemeyer SA, 2010, NEUROPSYCHOLOGIA, V48, P774, DOI 10.1016/j.neuropsychologia.2009.09.019
   Salmazo-Silva H, 2017, BRAIN LANG, V165, P10, DOI 10.1016/j.bandl.2016.10.006
   Sammer G, 2006, J NEUROL SCI, V248, P115, DOI 10.1016/j.jns.2006.05.028
   Schwoebel J, 2005, J COGNITIVE NEUROSCI, V17, P543, DOI 10.1162/0898929053467587
   Sinforiani E, 2004, ARCH GERONTOL GERIAT, P387
   Sokoliuk R, 2019, SCI REP-UK, V9, DOI 10.1038/s41598-019-47835-9
   Strong MJ, 2017, AMYOTROPH LAT SCL FR, V18, P153, DOI 10.1080/21678421.2016.1267768
   Trofimova I, 1999, PSYCHOL REP, V85, P533, DOI 10.2466/pr0.1999.85.2.533
   Trofimova I, 2014, PLOS ONE, V9, DOI 10.1371/journal.pone.0085677
   Trofimova I, 2013, PSYCHOL RES-PSYCH FO, V77, P748, DOI 10.1007/s00426-012-0462-8
   Umilta MA, 2008, P NATL ACAD SCI USA, V105, P2209, DOI 10.1073/pnas.0705985105
   Weidler BJ, 2014, PSYCHON B REV, V21, P462, DOI 10.3758/s13423-013-0514-0
   Willems RM, 2010, J COGNITIVE NEUROSCI, V22, P2387, DOI 10.1162/jocn.2009.21386
   York C, 2014, J NEUROL, V261, P1073, DOI 10.1007/s00415-014-7314-y
   Zwaan RA, 2002, PSYCHOL SCI, V13, P168, DOI 10.1111/1467-9280.00430
NR 114
TC 10
Z9 11
U1 6
U2 35
PU ROUTLEDGE JOURNALS, TAYLOR & FRANCIS LTD
PI ABINGDON
PA 2-4 PARK SQUARE, MILTON PARK, ABINGDON OX14 4RN, OXON, ENGLAND
SN 2327-9095
EI 2327-9109
J9 APPL NEUROPSYCH-ADUL
JI Appl. Neuropsychol.-Adult
PD NOV 2
PY 2022
VL 29
IS 6
BP 1646
EP 1657
DI 10.1080/23279095.2021.1890595
EA FEB 2021
PG 12
WC Clinical Neurology; Psychology
WE Science Citation Index Expanded (SCI-EXPANDED)
SC Neurosciences & Neurology; Psychology
GA 4M5JY
UT WOS:000626755300001
PM 33683162
DA 2025-01-11
ER

PT J
AU Quan, W
   Liu, SK
   Cao, M
   Zhao, JL
AF Quan, Wei
   Liu, Shikai
   Cao, Meng
   Zhao, Jiale
TI A Comprehensive Review of Virtual Reality Technology for Cognitive
   Rehabilitation in Patients with Neurological Conditions
SO APPLIED SCIENCES-BASEL
LA English
DT Review
DE virtual reality; neurological disorders; cognitive rehabilitation
ID SYSTEM
AB Amidst population aging and lifestyle shifts, the incidence of neurological disorders such as stroke and Alzheimer's disease is increasing, profoundly affecting patients' cognitive functions and everyday life. Conventional cognitive rehabilitation approaches often necessitate substantial time and manpower, yet their outcomes remain uncertain. Although computer-assisted cognitive rehabilitation offers convenience, it can be somewhat monotonous in its experience. Virtual reality (VR) technology has introduced a novel pathway for cognitive rehabilitation, enhancing personalization and outcome assessment through tailored immersive environments and real-time data recording. This paper aims to survey the application of VR in cognitive rehabilitation, examining its impact on improving memory, attention, motor function, and social skills. A systematic review methodology was employed, following PRISMA guidelines, to identify and analyze relevant studies from 2010 to 2023. Recognizing that patients with different conditions have varying needs for the immersive and social aspects of VR, we propose the Multi-Dimensional VR Cognitive Rehabilitation Theory Model (MD-VRCRTM). This model categorizes cognitive rehabilitation technologies into six primary types: individual immersive, individual semi-immersive, individual non-immersive, multiplayer immersive, multiplayer semi-immersive, and multiplayer non-immersive rehabilitation systems. This categorization aims to cater to the specific requirements of various patients. For instance, individuals with autism spectrum disorder (ASD) may benefit more from multiplayer VR applications to enhance social skills; those with Parkinson's disease (PD) might profit from immersive VR to facilitate motor function recovery; stroke and traumatic brain injury (TBI) patients may require highly immersive VR experiences to boost concentration and treatment efficacy; and Alzheimer's disease (AD) patients may be better suited to non-immersive or semi-immersive VR to minimize cognitive load and receive cognitive stimulation.
C1 [Quan, Wei; Liu, Shikai; Cao, Meng; Zhao, Jiale] Nanjing Audit Univ, Sch Stat & Data Sci, 86 Yushan West Rd, Nanjing 211815, Peoples R China.
C3 Nanjing Audit University
RP Liu, SK (corresponding author), Nanjing Audit Univ, Sch Stat & Data Sci, 86 Yushan West Rd, Nanjing 211815, Peoples R China.
EM 270636@nau.edu.cn; ma2308020@stu.nau.edu.cn; mp2308018@stu.nau.edu.cn;
   212090629@stu.nau.edu.cn
RI zhao, jiale/AGC-8467-2022; Liu, Shikai/LQK-2545-2024
OI Liu, Shikai/0009-0002-8624-0445
FU National Natural Science Foundation of China [62006121]; National Social
   Science Fund of China [23BFX038]; Humanities and Social Science Fund of
   the Ministry of Education of China [23YJA870009]; Significant Project of
   Jiangsu College Philosophy and Social Sciences Research [2021SJZDA153];
   National College Students Innovation and Entrepreneurship Training
   Program [202311287050Z]
FX This research was supported by the National Natural Science Foundation
   of China [62006121]; the National Social Science Fund of China
   [23BFX038]; the Humanities and Social Science Fund of the Ministry of
   Education of China [23YJA870009]; the Significant Project of Jiangsu
   College Philosophy and Social Sciences Research [2021SJZDA153]; and the
   National College Students Innovation and Entrepreneurship Training
   Program [202311287050Z].
CR Bagce HF, 2012, NEUROMODULATION, V15, P361, DOI 10.1111/j.1525-1403.2012.00467.x
   Belger J, 2021, 2021 IEEE CONFERENCE ON VIRTUAL REALITY AND 3D USER INTERFACES ABSTRACTS AND WORKSHOPS (VRW 2021), P723, DOI 10.1109/VRW52623.2021.00244
   Bellani M, 2011, EPIDEMIOL PSYCH SCI, V20, P235, DOI 10.1017/S2045796011000448
   Bergo E, 2016, BIOMED RES INT-UK, V2016, DOI 10.1155/2016/3041824
   Bozgeyikli L, 2017, ACM T ACCESS COMPUT, V10, DOI 10.1145/3046786
   Burdea Grigore C., 2013, 2013 IEEE Virtual Reality (VR), P99, DOI 10.1109/VR.2013.6549381
   Burdea G, 2015, DISABIL REHABIL-ASSI, V10, P421, DOI 10.3109/17483107.2014.900575
   Calabrò RS, 2017, J NEUROL SCI, V377, P25, DOI 10.1016/j.jns.2017.03.047
   Cameirao MS, 2017, 2017 INTERNATIONAL CONFERENCE ON VIRTUAL REHABILITATION (ICVR)
   Chatterjee K, 2022, IEEE T NEUR SYS REH, V30, P719, DOI 10.1109/TNSRE.2022.3158731
   Choi JY, 2021, DEV MED CHILD NEUROL, V63, P480, DOI 10.1111/dmcn.14762
   Cisnal A., 2022, P 40 C ANN SOC ESP I, P180
   Cogollor Jose M, 2018, JMIR Rehabil Assist Technol, V5, pe4, DOI 10.2196/rehab.8548
   Thumm PC, 2021, AM J PHYS MED REHAB, V100, P435, DOI 10.1097/PHM.0000000000001745
   de la Guía E, 2013, INT CONF PER COMP, P389, DOI 10.4108/icst.pervasivehealth.2013.252375
   De Luca R, 2021, J NEURAL TRANSM, V128, P371, DOI 10.1007/s00702-021-02321-3
   De Luca R, 2019, BEHAV NEUROL, V2019, DOI 10.1155/2019/9268179
   Dockx K, 2016, COCHRANE DB SYST REV, DOI 10.1002/14651858.CD010760.pub2
   Dominguez-Tellez P, 2020, GAMES HEALTH J, V9, P1, DOI 10.1089/g4h.2019.0043
   Faria AL, 2020, J NEUROENG REHABIL, V17, DOI 10.1186/s12984-020-00691-5
   Feitosa JA, 2019, I IEEE EMBS C NEUR E, P891, DOI [10.1109/ner.2019.8717143, 10.1109/NER.2019.8717143]
   Gabrielli S, 2023, JMIR SERIOUS GAMES, V11, DOI 10.2196/51719
   Gandolfi M, 2017, BIOMED RES INT, V2017, DOI 10.1155/2017/7962826
   García-Betances RI, 2015, AM J ALZHEIMERS DIS, V30, P49, DOI 10.1177/1533317514545866
   Georgiev DD, 2021, BRAIN SCI, V11, DOI 10.3390/brainsci11020221
   Glegg SMN, 2014, DISABIL REHABIL-ASSI, V9, P89, DOI 10.3109/17483107.2013.799236
   González-Ortega D, 2014, COMPUT METH PROG BIO, V113, P620, DOI 10.1016/j.cmpb.2013.10.014
   Hao J, 2022, ARCH PHYS MED REHAB, V103, P523, DOI 10.1016/j.apmr.2021.06.024
   Kihe MM, 2017, 2017 INTERNATIONAL CONFERENCE ON COMPUTER SCIENCE AND ENGINEERING (UBMK), P328, DOI 10.1109/UBMK.2017.8093401
   Kim BR, 2011, ANN REHABIL MED-ARM, V35, P450, DOI 10.5535/arm.2011.35.4.450
   Kirner C., 2011, P 2011 INT C VIRT RE, P1
   Ko LW, 2021, IEEE T NEUR SYS REH, V29, P2435, DOI 10.1109/TNSRE.2021.3125946
   Lamontagne A., 2019, P 2019 INT C VIRT RE, P1
   Laver KE, 2017, COCHRANE DB SYST REV, DOI 10.1002/14651858.CD008349.pub4
   Liberati A, 2009, BMJ-BRIT MED J, V339, DOI [10.1371/journal.pmed.1000097, 10.1136/bmj.b2700, 10.1016/j.ijsu.2010.07.299, 10.1136/bmj.i4086, 10.1186/2046-4053-4-1, 10.1016/j.ijsu.2010.02.007, 10.1136/bmj.b2535]
   Luis MAVS, 2016, 2016 10TH INTERNATIONAL CONFERENCE ON NEXT GENERATION MOBILE APPLICATIONS, SECURITY AND TECHNOLOGIES (NGMAST), P47, DOI 10.1109/NGMAST.2016.13
   Maggio MG, 2023, FRONT NEUROL, V14, DOI 10.3389/fneur.2023.1255319
   Maggio MG, 2022, APPL NEUROPSYCH-ADUL, V29, P59, DOI 10.1080/23279095.2019.1708364
   Maggio MG, 2019, J NEUROSCI NURS, V51, P101, DOI 10.1097/JNN.0000000000000423
   Maggio MG, 2018, J GERIATR PSYCH NEUR, V31, P312, DOI 10.1177/0891988718807973
   Mondellini M, 2018, IEEE INT CONF SERIOU
   Moro SB, 2016, J NEURAL ENG, V13, DOI 10.1088/1741-2560/13/3/036002
   Morone G, 2019, EXPERT REV MED DEVIC, V16, P187, DOI 10.1080/17434440.2019.1574567
   Nascimento AS, 2021, MULT SCLER RELAT DIS, V54, DOI 10.1016/j.msard.2021.103128
   Nie PY, 2022, J CLIN NURS, V31, P1136, DOI 10.1111/jocn.16030
   Page MJ, 2021, BMJ-BRIT MED J, V372, DOI [10.1136/bmj.n71, 10.1136/bmj.n160, 10.1016/j.ijsu.2021.105906]
   Park JS, 2020, HEALTHCARE-BASEL, V8, DOI 10.3390/healthcare8030335
   Paulino Teresa, 2019, 2019 5th Experiment@ International Conference (exp.at'19). Proceedings, P292, DOI 10.1109/EXPAT.2019.8876539
   Pazzaglia C, 2020, PHYSIOTHERAPY, V106, P36, DOI 10.1016/j.physio.2019.12.007
   Pedraza-Hueso M, 2015, PROCEDIA COMPUT SCI, V75, P161, DOI 10.1016/j.procs.2015.12.233
   Pietrzak E, 2014, GAMES HEALTH J, V3, P202, DOI 10.1089/g4h.2014.0013
   Rogers JM, 2019, J NEUROENG REHABIL, V16, DOI 10.1186/s12984-019-0531-y
   Shapi'i A, 2015, BIOMED RES INT, V2015, DOI 10.1155/2015/493562
   Tieri G, 2018, EXPERT REV MED DEVIC, V15, P107, DOI 10.1080/17434440.2018.1425613
   Torrisi M, 2019, INT J REHABIL RES, V42, P344, DOI 10.1097/MRR.0000000000000369
   Vourvopoulos Athanasios, 2013, 2013 IEEE 15th International Conference on e-Health Networking, Applications and Services (Healthcom 2013), P454, DOI 10.1109/HealthCom.2013.6720719
   Wang M, 2013, SCI WORLD J, DOI 10.1155/2013/716890
   Wiley E, 2022, DISABIL REHABIL-ASSI, V17, P50, DOI 10.1080/17483107.2020.1755376
   Yang S, 2014, ANN REHABIL MED-ARM, V38, P726, DOI 10.5535/arm.2014.38.6.726
   Zhang BH, 2021, J ADV NURS, V77, P3255, DOI 10.1111/jan.14800
NR 60
TC 1
Z9 1
U1 13
U2 13
PU MDPI
PI BASEL
PA ST ALBAN-ANLAGE 66, CH-4052 BASEL, SWITZERLAND
EI 2076-3417
J9 APPL SCI-BASEL
JI Appl. Sci.-Basel
PD JUL
PY 2024
VL 14
IS 14
AR 6285
DI 10.3390/app14146285
PG 18
WC Chemistry, Multidisciplinary; Engineering, Multidisciplinary; Materials
   Science, Multidisciplinary; Physics, Applied
WE Science Citation Index Expanded (SCI-EXPANDED)
SC Chemistry; Engineering; Materials Science; Physics
GA ZP3H7
UT WOS:001276456100001
OA gold
DA 2025-01-11
ER

PT J
AU Rodríguez-Fuentes, G
   Campo-Prieto, P
   Cancela-Carral, JM
AF Rodriguez-Fuentes, Gustavo
   Campo-Prieto, Pablo
   Cancela-Carral, Jose Ma
TI Immersive Virtual Reality High-Intensity Aerobic Training to Slow
   Parkinson's Disease: The ReViPark Program
SO APPLIED SCIENCES-BASEL
LA English
DT Article
DE rehabilitation; exercise; virtual reality exposure therapy; Parkinson's
   disease; wearable technology; physiotherapy; physical activity; cycling
ID CLINICALLY IMPORTANT DIFFERENCE; FORCED-EXERCISE; DETECTABLE CHANGE;
   PHYSICAL-ACTIVITY; OLDER-ADULTS; GO TEST; MOTOR; INDIVIDUALS; RESPONSES;
   THERAPY
AB Intense exercise can be neuromodulatory and neuroprotective against Parkinson's disease (PD). Indoor cycling is a good and safe option for this population, but some barriers (monotonous and repetitive environment, lack of monitoring, and an inability to compete with others) could limit its use. Immersive virtual reality (IVR) could be a possible solution to some of these drawbacks, increasing patient motivation and thus adherence to forced exercise programs using cycloergometers. A double-blind, randomized, controlled clinical trial was conducted to explore the feasibility and effects of the ReViPark program (high-intensity pedaling + IVR for 3 months with two sessions per week) on PD progression. In all, 52 people with PD were allocated to the ReViPark group (n = 30; 70.87 +/- 6.67 years) and smart cycloergometer group (n = 22; 70.59 +/- 6.67 years). This program was feasible, with no adverse effects (no significant Simulator Sickness Questionnaire symptoms and a low negative experience rating for the Game Experience Questionnaire (0.04/4)), no dropouts, high adherence, and good usability (System Usability Scale score of 82.90%). The ReViPark group showed significant improvements in functionality, quality of life, and disease progression as measured by their balance, gait and risk of falling (Timed Up and Go p = 0.028; Tinetti test p = 0.046), PDQ-39 scores (p = 0.035), and MDS-UPDRS scores (p = 0.001). This program is feasible and could lead to improvements in the functional parameters, quality of life, and symptomatology of the participants.
C1 [Rodriguez-Fuentes, Gustavo; Campo-Prieto, Pablo] Univ Vigo, Dept Biol Func Ciencias Saude, Fac Fisioterapia, E-36005 Pontevedra, Spain.
   [Rodriguez-Fuentes, Gustavo; Campo-Prieto, Pablo; Cancela-Carral, Jose Ma] Galicia Hlth Res Inst IIS Galicia Sur, HealthyFit Res Grp, SERGAS UVIGO, Vigo 36312, Spain.
   [Cancela-Carral, Jose Ma] Univ Vigo, Dept Didact Especiais, Fac Ciencias Educ Deporte, Pontevedra, Spain.
C3 Universidade de Vigo; Universidade de Vigo
RP Campo-Prieto, P (corresponding author), Univ Vigo, Dept Biol Func Ciencias Saude, Fac Fisioterapia, E-36005 Pontevedra, Spain.; Campo-Prieto, P (corresponding author), Galicia Hlth Res Inst IIS Galicia Sur, HealthyFit Res Grp, SERGAS UVIGO, Vigo 36312, Spain.
EM gfuentes@uvigo.gal; pcampo@uvigo.gal; chemacc@uvigo.gal
RI Campo-Prieto, Pablo/W-3176-2018; Rodriguez-Fuentes, Gustavo/O-3192-2016;
   Cancela Carral, Jose M/P-4603-2015
OI Rodriguez-Fuentes, Gustavo/0000-0003-2720-1497; Cancela Carral, Jose
   M/0000-0003-2903-3829; Campo-Prieto, Pablo/0000-0003-1706-5639
FU Galicia Sur Health Research Institute (IISGS) [CI22-B-03]
FX Intramural Call for Biomedical Research Projects 2022, from the Galicia
   Sur Health Research Institute (IISGS). Code: CI22-B-03.
CR Ahlskog JE, 2018, MAYO CLIN PROC, V93, P360, DOI 10.1016/j.mayocp.2017.12.015
   Ahlskog JE, 2011, NEUROLOGY, V77, P288, DOI 10.1212/WNL.0b013e318225ab66
   Alberts JL, 2016, PARKINSONISM RELAT D, V24, P56, DOI 10.1016/j.parkreldis.2016.01.015
   Alberts JL, 2011, EXERC SPORT SCI REV, V39, P177, DOI 10.1097/JES.0b013e31822cc71a
   Beall EB, 2013, BRAIN CONNECT, V3, P190, DOI 10.1089/brain.2012.0104
   Bonetti AJ, 2010, J STRENGTH COND RES, V24, P1799, DOI 10.1519/JSC.0b013e3181bab4a8
   BORG GAV, 1982, MED SCI SPORT EXER, V14, P377, DOI 10.1249/00005768-198205000-00012
   de Oliveira MPB, 2021, ARCH GERONTOL GERIAT, V95, DOI 10.1016/j.archger.2021.104422
   Bronner S, 2016, J SCI MED SPORT, V19, P267, DOI 10.1016/j.jsams.2015.03.003
   Brooke J., 1996, Usability evaluation in industry, V1st ed., P189
   Campo Prieto P., 2021, Rev. Neurol, V73, P358, DOI [10.33588/rn.7310.2021330, DOI 10.33588/RN.7310.2021330]
   Campo-Prieto P., 2021, Retos, V43, P503, DOI [10.47197/retos.v43i0.87605, DOI 10.47197/RETOS.V43I0.87605]
   Campo-Prieto P, 2022, SENSORS-BASEL, V22, DOI 10.3390/s22186742
   Campo-Prieto P, 2022, SENSORS-BASEL, V22, DOI 10.3390/s22093302
   Campo-Prieto P, 2021, MULTIMODAL TECHNOLOG, V5, DOI 10.3390/mti5090052
   Campo-Prieto P, 2021, SENSORS-BASEL, V21, DOI 10.3390/s21144825
   Campo-Prieto P, 2021, VIRTUAL REAL-LONDON, V25, P801, DOI 10.1007/s10055-020-00495-x
   Carels RA, 2006, J AGING PHYS ACTIV, V14, P12, DOI 10.1123/japa.14.1.12
   Chen WQ, 2020, LECT NOTES COMPUT SC, V12376, P138, DOI 10.1007/978-3-030-58796-3_18
   Cheng FY, 2016, SCI REP-UK, V6, DOI 10.1038/srep33242
   Choi HY, 2020, PARKINSONS DIS-US, V2020, DOI 10.1155/2020/2565320
   Corbett DB, 2013, NEUROREHABILITATION, V33, P313, DOI 10.3233/NRE-130961
   Cruise KE, 2011, ACTA NEUROL SCAND, V123, P13, DOI 10.1111/j.1600-0404.2010.01338.x
   de Laat B, 2024, NPJ PARKINSONS DIS, V10, DOI 10.1038/s41531-024-00641-1
   Duncan RP, 2011, ARCH PHYS MED REHAB, V92, P1431, DOI 10.1016/j.apmr.2011.04.008
   Erdfelder E, 1996, BEHAV RES METH INS C, V28, P1, DOI 10.3758/BF03203630
   Fisher BE, 2013, NEUROREPORT, V24, P509, DOI 10.1097/WNR.0b013e328361dc13
   Ganesan M, 2014, PM&R, V6, P22, DOI 10.1016/j.pmrj.2013.08.604
   Goetz CG, 2008, MOVEMENT DISORD, V23, P2129, DOI 10.1002/mds.22340
   Goldberg A, 2012, AGING CLIN EXP RES, V24, P339
   Gomez David, 2022, Int J Exerc Sci, V15, P261
   Hedlefs Aguilar M.I., 2016, RECI, V5, P44, DOI [10.23913/reci.v5i10.48, DOI 10.23913/RECI.V5I10.48]
   Horváth K, 2015, PARKINSONISM RELAT D, V21, P1421, DOI 10.1016/j.parkreldis.2015.10.006
   Hu J, 2021, GAMES HEALTH J, V10, P361, DOI 10.1089/g4h.2021.0031
   Huang SL, 2011, PHYS THER, V91, P114, DOI 10.2522/ptj.20090126
   IJsselsteijn W., 2013, GAME EXPERIENCE QUES
   James SL, 2019, LANCET NEUROL, V18, P56, DOI [10.1016/S1474-4422(18)30415-0, 10.1016/S1474-4422(18)30499-X, 10.1016/S1474-4422(19)30034-1]
   Jenkinson C, 1997, AGE AGEING, V26, P353, DOI 10.1093/ageing/26.5.353
   Kegelmeyer DA, 2007, PHYS THER, V87, P1369, DOI 10.2522/ptj.20070007
   Kennedy R. S., 1993, The International Journal of Aviation Psychology, V3, P203, DOI DOI 10.1207/S15327108IJAP03033
   Kennedy RS, 2010, APPL ERGON, V41, P494, DOI 10.1016/j.apergo.2009.11.006
   Keus SHJ, 2007, MOVEMENT DISORD, V22, P451, DOI 10.1002/mds.21244
   Kim A, 2017, J NEUROENG REHABIL, V14, DOI 10.1186/s12984-017-0225-2
   Koop MM, 2019, J NEUROL SCI, V399, P187, DOI 10.1016/j.jns.2019.02.031
   Laupheimer M., 2011, Neurology and Rehabilitation, V17, P239
   Legrand FD, 2011, J APPL SPORT PSYCHOL, V23, P65, DOI 10.1080/10413200.2010.523754
   Ludyga S, 2016, J SCI MED SPORT, V19, P342, DOI 10.1016/j.jsams.2015.04.003
   Machado S, 2022, EXPERT REV NEUROTHER, V22, P771, DOI 10.1080/14737175.2022.2128768
   Mak MK, 2017, NAT REV NEUROL, V13, P689, DOI 10.1038/nrneurol.2017.128
   Martinez-Martin P, 1998, J NEUROL, V245, pS34, DOI 10.1007/PL00007737
   McClure C, 2020, J HUM SPORT EXERC, V15, P861, DOI 10.14198/jhse.2020.154.13
   Miner DG, 2020, J NEUROL SCI, V410, DOI 10.1016/j.jns.2020.116677
   Mollinedo Cardalda I., 2021, Retos, V39, P13, DOI [10.47197/retos.v0i39.78385, DOI 10.47197/RETOS.V0I39.78385]
   Mologne MS, 2023, INT J ENV RES PUB HE, V20, DOI 10.3390/ijerph20010210
   Nocera JR, 2013, ARCH PHYS MED REHAB, V94, P1300, DOI 10.1016/j.apmr.2013.02.020
   Peacock CA, 2014, AGING CLIN EXP RES, V26, P403, DOI 10.1007/s40520-013-0189-4
   Petzinger GM, 2013, LANCET NEUROL, V12, P716, DOI 10.1016/S1474-4422(13)70123-6
   PODSIADLO D, 1991, J AM GERIATR SOC, V39, P142, DOI 10.1111/j.1532-5415.1991.tb01616.x
   Politis M, 2010, MOVEMENT DISORD, V25, P1646, DOI 10.1002/mds.23135
   Ridgel AL, 2019, PARKINSONS DIS-US, V2019, DOI 10.1155/2019/4076862
   Ridgel AL, 2015, FRONT NEUROL, V6, DOI 10.3389/fneur.2015.00194
   Ridgel AL, 2012, ARCH PHYS MED REHAB, V93, P2049, DOI 10.1016/j.apmr.2012.05.015
   Ridgel AL, 2009, NEUROREHAB NEURAL RE, V23, P600, DOI 10.1177/1545968308328726
   Rosenfeldt AB, 2021, EXP BRAIN RES, V239, P777, DOI 10.1007/s00221-020-06009-0
   Runswick OR, 2023, INT J HUM-COMPUT INT, DOI 10.1080/10447318.2023.2276524
   Shrestha Badri, 2020, J Nepal Health Res Counc, V17, P548, DOI 10.33314/jnhrc.v17i4.1042
   Shulman LM, 2010, ARCH NEUROL-CHICAGO, V67, P64, DOI 10.1001/archneurol.2009.295
   Stewart TH, 2022, FRONT REHABIL SCI, V3, DOI 10.3389/fresc.2022.887740
   Stuckenschneider T, 2015, GAIT POSTURE, V42, P485, DOI 10.1016/j.gaitpost.2015.08.001
   TINETTI ME, 1986, AM J MED, V80, P429, DOI 10.1016/0002-9343(86)90717-5
   Williams DM, 2008, PSYCHOL SPORT EXERC, V9, P231, DOI 10.1016/j.psychsport.2007.04.002
   Zhen K, 2022, NPJ PARKINSONS DIS, V8, DOI 10.1038/s41531-022-00418-4
NR 72
TC 3
Z9 3
U1 5
U2 6
PU MDPI
PI BASEL
PA ST ALBAN-ANLAGE 66, CH-4052 BASEL, SWITZERLAND
EI 2076-3417
J9 APPL SCI-BASEL
JI Appl. Sci.-Basel
PD JUN
PY 2024
VL 14
IS 11
AR 4708
DI 10.3390/app14114708
PG 16
WC Chemistry, Multidisciplinary; Engineering, Multidisciplinary; Materials
   Science, Multidisciplinary; Physics, Applied
WE Science Citation Index Expanded (SCI-EXPANDED)
SC Chemistry; Engineering; Materials Science; Physics
GA UB9F0
UT WOS:001245711800001
OA gold
DA 2025-01-11
ER

PT J
AU Seo, JW
   Kim, DH
   Jung, J
   Kim, JJ
   Kim, HS
AF Seo, Jeong-Woo
   Kim, Dae-Hyeok
   Jung, Jeeyoun
   Kim, Jung-Joon
   Kim, Hyeong-Sic
TI Development of Immersive VR Device for Gait Training Rehabilitation with
   Biofeedback System-Preliminary Study
SO APPLIED SCIENCES-BASEL
LA English
DT Article
DE gait rehabilitation; virtual reality; joint angle; step length; robot
ID VIRTUAL-REALITY; STROKE; BALANCE
AB Gait-training rehabilitation machines (MGTR) are contraptions used for the motor rehabilitation of patients with movement disorders resulting from stroke and Parkinson's disease. This study was aimed at implementing a walking pattern similar to the normal gait. Background: Immersion and motivation are important factors in repetitive rehabilitation exercises. This was addressed by synchronizing walking speed and virtual reality (VR) visons to provide a sense of immersion in a convergence environment of MGTR and VR. Methods: The difference in joint angle and gait event was confirmed when the step length was adjusted in this system to control the joint movement. Results: It was confirmed that the joint range of motion also increased significantly as the step length increased. Conclusions: The possibility of developing a more immersive MGTR system that feedback the actual gait state in the VR system was confirmed by applying that the joint movement varies according to the step length. It will be possible to provide an immersive feeling more similar to the actual walking by modifying the gait trajectory of the MGTR.
C1 [Seo, Jeong-Woo; Kim, Dae-Hyeok] Korea Inst Oriental Med, Digital Hlth Res Div, Daejeon 34504, South Korea.
   [Jung, Jeeyoun] Korea Inst Oriental Med, KM Sci Res Div, Daejeon 34504, South Korea.
   [Kim, Jung-Joon; Kim, Hyeong-Sic] HUCA Syst Inc, Daegu 41061, South Korea.
C3 Korea Institute of Oriental Medicine (KIOM); Korea Institute of Oriental
   Medicine (KIOM)
RP Kim, HS (corresponding author), HUCA Syst Inc, Daegu 41061, South Korea.
EM jwseo02@kiom.re.kr; kdh2440@kiom.re.kr; jjy0918@kiom.re.kr;
   canonicalkim@hucasystem.com; khsic4718@gmail.com
RI Seo, Jeong-Woo/HJY-3253-2023; Jung, Jeeyoun/G-8438-2018; Hye-Jin,
   Kim/ABG-2214-2021
OI jung, jeeyoun/0000-0002-9213-4748; Seo, Jeong-Woo/0000-0003-2661-349X
FU Korea Health Technology R&D Project through the Korea Health Industry
   Development Institute (KHIDI) - Ministry of Health & Welfare, Republic
   of Korea [HF20C0113]
FX FundingThis research was supported by a grant of the Korea Health
   Technology R&D Project through the Korea Health Industry Development
   Institute (KHIDI), funded by the Ministry of Health & Welfare, Republic
   of Korea (grant number: HF20C0113).
CR Aprile I, 2019, NEUROREHABILITATION, V45, P201, DOI 10.3233/NRE-192778
   Bergmann J, 2018, EUR J PHYS REHAB MED, V54, P397, DOI 10.23736/S1973-9087.17.04735-9
   Bevilacqua R, 2020, INT J ENV RES PUB HE, V17, DOI 10.3390/ijerph17165930
   Bevilacqua R, 2019, J CLIN MED, V8, DOI 10.3390/jcm8111882
   Booth AT, 2019, ARCH PHYS MED REHAB, V100, P598, DOI 10.1016/j.apmr.2018.10.013
   Brütsch K, 2011, J REHABIL MED, V43, P493, DOI 10.2340/16501977-0802
   Calabrò RS, 2016, NEUROL SCI, V37, P503, DOI 10.1007/s10072-016-2474-4
   Cho KH, 2020, J STROKE CEREBROVASC, V29, DOI 10.1016/j.jstrokecerebrovasdis.2020.104933
   de Rooij IJM, 2016, PHYS THER, V96, P1905, DOI 10.2522/ptj.20160054
   Díaz I, 2011, J ROBOT, V2011, DOI 10.1155/2011/759764
   Dong-Eui University, 2015, DEV GUID EV TEST SAF, DOI [10.23000/TRKO201600010293, DOI 10.23000/TRKO201600010293]
   Glowinski S, 2020, SENSORS-BASEL, V20, DOI 10.3390/s20216116
   Hagita K, 2019, ACS OMEGA, V4, P3990, DOI 10.1021/acsomega.8b03483
   Hidler J, 2008, CLIN BIOMECH, V23, P1251, DOI 10.1016/j.clinbiomech.2008.08.004
   Hobbs B, 2020, FRONT NEUROROBOTICS, V14, DOI 10.3389/fnbot.2020.00019
   Kern F, 2019, 2019 26TH IEEE CONFERENCE ON VIRTUAL REALITY AND 3D USER INTERFACES (VR), P500, DOI [10.1109/vr.2019.8797828, 10.1109/VR.2019.8797828]
   Laver KE, 2017, COCHRANE DB SYST REV, DOI 10.1002/14651858.CD008349.pub4
   Lünenburger L, 2007, J NEUROENG REHABIL, V4, DOI 10.1186/1743-0003-4-1
   Maranesi E, 2020, J AM MED DIR ASSOC, V21, P1036, DOI 10.1016/j.jamda.2019.10.010
   Marouvo J, 2021, APPL SCI-BASEL, V11, DOI 10.3390/app11157077
   Mirelman A, 2010, GAIT POSTURE, V31, P433, DOI 10.1016/j.gaitpost.2010.01.016
   Molteni F, 2018, PM&R, V10, pS174, DOI 10.1016/j.pmrj.2018.06.005
   Perry J, 2010, GAIT ANALYSIS: NORMAL AND PATHOLOGICAL FUNCTION, SECOND EDITION, P1
   Porras DC, 2018, NEUROLOGY, V90, P1017, DOI 10.1212/WNL.0000000000005603
   Dao QT, 2018, APPL SCI-BASEL, V8, DOI 10.3390/app8040499
   Seo JW, 2021, SENSORS-BASEL, V21, DOI 10.3390/s21051726
   Shi B, 2019, FRONT NEUROROBOTICS, V13, DOI 10.3389/fnbot.2019.00063
   Shi D, 2019, CHIN J MECH ENG-EN, V32, DOI 10.1186/s10033-019-0389-8
   Weber H, 2020, PHYS THER, V100, P1805, DOI 10.1093/ptj/pzaa123
   Winter C, 2021, J NEUROENG REHABIL, V18, DOI 10.1186/s12984-021-00848-w
NR 30
TC 1
Z9 1
U1 2
U2 15
PU MDPI
PI BASEL
PA ST ALBAN-ANLAGE 66, CH-4052 BASEL, SWITZERLAND
EI 2076-3417
J9 APPL SCI-BASEL
JI Appl. Sci.-Basel
PD NOV
PY 2021
VL 11
IS 21
AR 10394
DI 10.3390/app112110394
PG 12
WC Chemistry, Multidisciplinary; Engineering, Multidisciplinary; Materials
   Science, Multidisciplinary; Physics, Applied
WE Science Citation Index Expanded (SCI-EXPANDED)
SC Chemistry; Engineering; Materials Science; Physics
GA WX2KU
UT WOS:000718432100001
OA gold
DA 2025-01-11
ER

PT J
AU Borgnis, F
   Baglio, F
   Pedroli, E
   Rossetto, F
   Meloni, M
   riva, giuseppe
   Cipresso, P
AF Borgnis, Francesca
   Baglio, Francesca
   Pedroli, Elisa
   Rossetto, Federica
   Meloni, Mario
   riva, giuseppeiuseppe
   Cipresso, Pietro
TI EXIT 360°-EXecutive-Functions Innovative Tool 360°-A Simple and
   Effective Way to Study Executive Functions in Parkinson's Disease by
   Using 360° Videos
SO APPLIED SCIENCES-BASEL
LA English
DT Article
DE executive functions; 360 degrees environments; assessment; Parkinson's
   disease; virtual reality; EEG; eye tracker
ID QUALITY-OF-LIFE; MONTREAL COGNITIVE ASSESSMENT; FRONTAL ASSESSMENT
   BATTERY; REALITY STROOP TASK; VIRTUAL-REALITY; ECOLOGICAL VALIDITY;
   NORMATIVE DATA; PERFORMANCE; DEFICITS; IMPROVE
AB Featured Application The validation of EXIT 360 degrees as an innovative tool for an ecologically valid assessment of executive functioning in Parkinson's disease will radically transform the assessment experience. The clinician will obtain faster (15 min), multicomponent, and multidomain evaluations of executive functioning. Moreover, the patients will be involved in a short task (vs. a long and complicated assessment) that can be experienced as a "game for health", increasing engagement and lowering the level of emotional charge typical of neuropsychological evaluation. Finally, EXIT 360 degrees is easily transportable, so the assessment can also be performed in the patient's room or house, overcoming logistical challenges related to bringing a patient into the clinic. Executive dysfunction represents a common non-motor symptom in Parkinson's disease (PD), with a substantial negative impact on daily functioning and quality of life. Assessing executive functions (EFs) with ecological tools is therefore essential. The ecological limitations of traditional neuropsychological tests have led to increased use of virtual reality and 360 degrees environment-based tools for the assessment of EFs in real life. The study aims to evaluate the efficacy and usability of the EXecutive-Functions Innovative Tool 360 degrees (EXIT 360 degrees), a 360 degrees-based tool for the evaluation of EFs in PD. Twenty-five individuals with PD and 25 healthy controls (HC) will be assessed with a conventional neuropsychological battery and EXIT 360 degrees delivered via a head-mounted display. EXIT 360 degrees will show a domestic scenario and seven different subtasks of increasing complexity, and will collect verbal responses, reaction times, and physiological data. We expect that EXIT 360 degrees will be judged usable, engaging, and challenging. Moreover, we expect to find a highly convergent (conventional test and EXIT 360 degrees) and diagnostic validity (individuals with PD vs. HC). The validation of EXIT 360 degrees will allow for the adoption of a fast, ecological, and useful instrument for PD screening, likely transforming the assessment for the clinic and the patient.
C1 [Borgnis, Francesca; Baglio, Francesca; Rossetto, Federica; Meloni, Mario] IRCCS Fdn Don Carlo Gnocchi ONLUS, I-20148 Milan, Italy.
   [Borgnis, Francesca; riva, giuseppeiuseppe] Univ Cattolica Sacro Cuore, Dept Psychol, I-20123 Milan, Italy.
   [Pedroli, Elisa; riva, giuseppeiuseppe; Cipresso, Pietro] Ist Ricovero & Cura Carattere Sci, Appl Technol Neuro Psychol Lab, Ist Auxol Italiano, I-20149 Milan, Italy.
   [Pedroli, Elisa] eCampus Univ, Fac Psychol, I-22060 Novedrate, Italy.
   [Cipresso, Pietro] Univ Torino, Dept Psychol, I-10124 Turin, Italy.
C3 Catholic University of the Sacred Heart; IRCCS Istituto Auxologico
   Italiano; IRCCS Ca Granda Ospedale Maggiore Policlinico; Universita
   Ecampus; University of Turin
RP Cipresso, P (corresponding author), Ist Ricovero & Cura Carattere Sci, Appl Technol Neuro Psychol Lab, Ist Auxol Italiano, I-20149 Milan, Italy.; Cipresso, P (corresponding author), Univ Torino, Dept Psychol, I-10124 Turin, Italy.
EM fborgnis@dongnocchi.it; fbaglio@dongnocchi.it; e.pedroli@auxologico.it;
   frossetto@dongnocchi.it; mmeloni@dongnocchi.it;
   giuseppe.riva@unicatt.it; p.cipresso@auxologico.it
RI Meloni, Mario/AAC-3765-2022; Baglio, Francesca/K-2808-2016; Borgnis,
   Francesca/AAJ-4794-2021; Pedroli, Elisa/AAC-5927-2022; ROSSETTO,
   FEDERICA/AAA-8060-2020; riva, giuseppeiuseppe/C-5917-2008; Cipresso,
   Pietro/G-4676-2011; Pedroli, Elisa/K-5751-2016
OI riva, giuseppeiuseppe/0000-0003-3657-106X; Cipresso,
   Pietro/0000-0002-0662-7678; Borgnis, Francesca/0000-0001-8237-6164;
   Pedroli, Elisa/0000-0003-4012-262X
CR Aarsland D, 2017, NAT REV NEUROL, V13, P217, DOI 10.1038/nrneurol.2017.27
   Abiri R, 2019, J NEURAL ENG, V16, DOI 10.1088/1741-2552/aaf12e
   Alderman M.K., 2013, MOTIVATION ACHIEVEME
   [Anonymous], 1987, Ital J Neurol Sci, VSuppl 8, P1
   [Anonymous], 1986, ARCH PSICOLOGIA NEUR
   [Anonymous], 2000, The Handbook of Aging and Cognition
   [Anonymous], 2013, EAI Endors. Trans. Ambient Syst, DOI DOI 10.4108/TRANS.AMSYS.01-06.2013.E4
   Appollonio I, 2005, NEUROL SCI, V26, P108, DOI 10.1007/s10072-005-0443-4
   Armstrong CM, 2013, J CLIN EXP NEUROPSYC, V35, P113, DOI 10.1080/13803395.2012.740002
   Azuma Tamiko, 2003, Int J Geriatr Psychiatry, V18, P1043, DOI 10.1002/gps.1015
   BADDELEY A, 1988, BRAIN COGNITION, V7, P212, DOI 10.1016/0278-2626(88)90031-0
   Bailey PE, 2010, Q J EXP PSYCHOL, V63, P646, DOI 10.1080/17470210903521797
   Barone P, 2017, INT REV NEUROBIOL, V133, P499, DOI [10.1016/bs.im.2017.05.023, 10.1016/bs.irn.2017.05.023]
   Bekele E, 2016, P IEEE VIRT REAL ANN, P121, DOI 10.1109/VR.2016.7504695
   Billeci L, 2017, SCI REP-UK, V7, DOI 10.1038/s41598-017-13053-4
   Bohil CJ, 2011, NAT REV NEUROSCI, V12, P752, DOI 10.1038/nrn3122
   Borgnis F, 2021, FRONT NEUROSCI-SWITZ, V15, DOI 10.3389/fnins.2021.622095
   Brooke John., 1996, Usability evaluation in industry, V189, P4
   Burgess PW, 2006, J INT NEUROPSYCH SOC, V12, P194, DOI 10.1017/S1355617706060310
   Burke SN, 2006, NAT REV NEUROSCI, V7, P30, DOI 10.1038/nrn1809
   Caffarra P, 2003, NEUROL SCI, V24, P336, DOI 10.1007/s10072-003-0185-0
   Campbell Z, 2009, APPL NEUROPSYCHOL, V16, P295, DOI 10.1080/09084280903297891
   Chan RCK, 2008, ARCH CLIN NEUROPSYCH, V23, P201, DOI 10.1016/j.acn.2007.08.010
   Chaytor N, 2006, ARCH CLIN NEUROPSYCH, V21, P217, DOI 10.1016/j.acn.2005.12.002
   Chaytor N, 2003, NEUROPSYCHOL REV, V13, P181, DOI 10.1023/B:NERV.0000009483.91468.fb
   Chevignard MP, 2010, BRAIN IMPAIR, V11, P125, DOI 10.1375/brim.11.2.125
   Cipresso P, 2014, FRONT BEHAV NEUROSCI, V8, DOI 10.3389/fnbeh.2014.00405
   Clay V, 2019, J EYE MOVEMENT RES, V12, DOI 10.16910/jemr.12.1.3
   Climent G., 2010, AULA ECOL EVAL ATTEN, P19
   DECI EL, 1994, J PERS, V62, P119, DOI 10.1111/j.1467-6494.1994.tb00797.x
   Dirnberger G, 2013, J NEUROPSYCHOL, V7, P193, DOI 10.1111/jnp.12028
   Dubois B, 2000, NEUROLOGY, V55, P1621, DOI 10.1212/WNL.55.11.1621
   Engeser S, 2005, Z PADAGOG PSYCHOL, V19, P159, DOI 10.1024/1010-0652.19.3.159
   Fang CC, 2020, PARKINSONS DIS-US, V2020, DOI 10.1155/2020/2076942
   Fengler S, 2017, MOVEMENT DISORD, V32, P1655, DOI 10.1002/mds.27135
   Fortin S, 2003, CORTEX, V39, P273, DOI 10.1016/S0010-9452(08)70109-6
   Goldstein G., 1996, FUNCTIONAL CONSIDERA
   Ha H.G., 2016, Hanyang Medical Reviews, V36, P242, DOI DOI 10.7599/HMR.2016.36.4.242
   Herault Romain Christian, 2018, Smart Learning Environments, V5, DOI 10.1186/s40561-018-0074-x
   Janvin CC, 2005, J GERIATR PSYCH NEUR, V18, P149, DOI 10.1177/0891988705277540
   Klinger E., 2004, CYBERPSYCHOL BEHAV, V2, P49
   Klinger E, 2006, CYBERPSYCHOL BEHAV, V9, P342, DOI 10.1089/cpb.2006.9.342
   Kudlicka A, 2011, MOVEMENT DISORD, V26, P2305, DOI 10.1002/mds.23868
   Lawson RA, 2016, PARKINSONISM RELAT D, V27, P47, DOI 10.1016/j.parkreldis.2016.04.009
   Leroi I, 2012, J GERIATR PSYCH NEUR, V25, P208, DOI 10.1177/0891988712464823
   Liao YY, 2020, EUR J PHYS REHAB MED, V56, P47, DOI 10.23736/S1973-9087.19.05899-4
   Luria A. R., 1966, Cortex; a Journal Devoted to the Study of the Nervous System and Behavior, V2, P202, DOI [DOI 10.1016/S0010-9452(66)80003-5, 10.1016/S0010-9452(66)80003-5]
   Malechka T, 2015, MICROMACHINES-BASEL, V6, P291, DOI 10.3390/mi6030291
   MILGRAM P, 1994, IEICE T INF SYST, VE77D, P1321
   Mirsky JB, 2011, COGN BEHAV NEUROL, V24, P50, DOI 10.1097/WNN.0b013e318223f6c6
   Monaco M, 2013, NEUROL SCI, V34, P749, DOI 10.1007/s10072-012-1130-x
   Monchi O, 2004, J NEUROSCI, V24, P702, DOI 10.1523/JNEUROSCI.4860-03.2004
   Nasreddine ZS, 2005, J AM GERIATR SOC, V53, P695, DOI 10.1111/j.1532-5415.2005.53221.x
   NELSON HE, 1976, CORTEX, V12, P313, DOI 10.1016/S0010-9452(76)80035-4
   Olivetti EC, 2020, APPL SCI-BASEL, V10, DOI 10.3390/app10010314
   Ouerfelli-Ethier J, 2018, PLOS ONE, V13, DOI 10.1371/journal.pone.0207589
   Parsons T.D., 2016, Practice Innovations, V1, P197, DOI DOI 10.1037/PRI0000028
   Parsons TD, 2015, FRONT HUM NEUROSCI, V9, DOI 10.3389/fnhum.2015.00660
   Parsons TD, 2011, STUD HEALTH TECHNOL, V163, P433, DOI 10.3233/978-1-60750-706-2-433
   Postuma RB, 2015, MOVEMENT DISORD, V30, P1591, DOI 10.1002/mds.26424
   PRATT DR, 1995, COMPUTER, V28, P17
   Rand D, 2009, NEUROPSYCHOL REHABIL, V19, P583, DOI 10.1080/09602010802469074
   Raspelli S., 2009, Journal of Cybertherapy and Rehabilitation, V2, P299
   Raven J. C., 1938, PROGR MATRICES
   Raven JC., 1947, BOARD B FORMS
   Reitan R. M, 1992, Trail Making Test: Manual for Administration and Scoring
   Riva G., 1997, VIRTUAL REALITY NEUR, V44
   Riva G., 2004, Psicologia dei nuovi media
   Riva G, 2009, BRIT J GUID COUNS, V37, P337, DOI 10.1080/03069880902957056
   Rizzo AA, 2001, PRESENCE-TELEOP VIRT, V10, P359, DOI 10.1162/1054746011470226
   Rosci C, 2005, NEUROL SCI, V25, P322, DOI 10.1007/s10072-004-0365-6
   Santangelo G, 2015, NEUROL SCI, V36, P585, DOI 10.1007/s10072-014-1995-y
   Serino S., 2014, Virtual, Augmented Reality and Serious Games for Healthcare 1, P257, DOI DOI 10.1007/978-3-642-54816-1_14
   Serino S, 2018, FRONT PSYCHOL, V9, DOI 10.3389/fpsyg.2018.01878
   Serino S, 2017, SCI REP-UK, V7, DOI 10.1038/s41598-017-16121-x
   SHALLICE T, 1991, BRAIN, V114, P727, DOI 10.1093/brain/114.2.727
   SIRIGU A, 1995, CORTEX, V31, P301, DOI 10.1016/S0010-9452(13)80364-4
   Slater M, 2000, PRESENCE-TELEOP VIRT, V9, P37, DOI 10.1162/105474600566600
   Stroop JR, 1935, J EXP PSYCHOL, V18, P643, DOI 10.1037/h0054651
   Suresh S, 2015, J MED DEVICES, V9, DOI 10.1115/1.4030553
   Teramoto H, 2016, BIOMED RES INT, V2016, DOI 10.1155/2016/2845754
   Violante MG, 2019, INT J INTERACT DES M, V13, P729, DOI 10.1007/s12008-019-00553-y
   Wiederhold B.K., 2010, STUDIES HLTH TECHNOL, V154
   Wiederhold B.K., 2010, STUDIES HLTH TECHNOL, V154
   Yu Y, 2016, BIOMED ENG ONLINE, V15, DOI 10.1186/s12938-016-0282-y
NR 85
TC 6
Z9 6
U1 0
U2 19
PU MDPI
PI BASEL
PA ST ALBAN-ANLAGE 66, CH-4052 BASEL, SWITZERLAND
EI 2076-3417
J9 APPL SCI-BASEL
JI Appl. Sci.-Basel
PD AUG
PY 2021
VL 11
IS 15
AR 6791
DI 10.3390/app11156791
PG 16
WC Chemistry, Multidisciplinary; Engineering, Multidisciplinary; Materials
   Science, Multidisciplinary; Physics, Applied
WE Science Citation Index Expanded (SCI-EXPANDED)
SC Chemistry; Engineering; Materials Science; Physics
GA TV8PF
UT WOS:000681977600001
OA gold, Green Published
DA 2025-01-11
ER

PT J
AU Abou, L
   Alluri, A
   Fliflet, A
   Du, YT
   Rice, LA
AF Abou, Libak
   Alluri, Aditya
   Fliflet, Alexander
   Du, Yiting
   Rice, Laura A.
TI Effectiveness of Physical Therapy Interventions in Reducing Fear of
   Falling Among Individuals With Neurologic Diseases: A Systematic Review
   and Meta-analysis
SO ARCHIVES OF PHYSICAL MEDICINE AND REHABILITATION
LA English
DT Article
DE Accidental falls; Meta-analysis; Nervous system diseases;
   Rehabilitation; Systematic review
ID SPINAL-CORD-INJURY; QUALITY-OF-LIFE; RANDOMIZED CLINICAL-TRIAL;
   VIRTUAL-REALITY SYSTEM; PARKINSONS-DISEASE; MULTIPLE-SCLEROSIS;
   SELF-EFFICACY; POSTURAL INSTABILITY; EXERCISE PROGRAM; STROKE PATIENTS
AB Objective: To summarize the effectiveness of physical therapy interventions to reduce fear of falling (FOF) among individuals living with neurologic diseases.
   Data Sources: PubMed, Physiotherapy Evidence Database, Scopus, Web of Science, PsycINFO, Cumulative Index to Nursing and Allied Health, and SportDiscuss were searched from inception until December 2019.
   Study Selection: Clinical trials with either the primary or secondary aim to reduce FOF among adults with neurologic diseases were selected.
   Data Extraction: Potential articles were screened for eligibility, and data were extracted by 2 independent researchers. Risk of bias was assessed by the Cochrane Risk of Bias tool for randomized controlled trials and the National Institutes of Health Quality Assessment Tool for pre-post studies. A meta-analysis was performed among trials presenting with similar clinical characteristics. The Grading of Recommendations, Assessment, Development, and Evaluation (GRADE) was used to rate the overall quality of evidence.
   Results: Sixty-one trials with 3954 participants were included in the review and 53 trials with 3524 participants in the meta-analysis. The included studies presented, in general, with a low to high risk of bias. A combination of gait and balance training was significantly more effective compared with gait training alone in reducing FOF among individuals with Parkinson disease (PD) (mean difference [MD]=11.80; 95% CI, 8.2215.38; P<.001). Home-based exercise and leisure exercise demonstrated significant improvement in reducing FOF over usual care in multiple sclerosis (MS) (MD=15.27; 95% CI, 6.15-24.38; P=.001). No statistically significant between-groups differences were reported among individuals with stroke and spinal cord injury. The overall quality of evidence presented in this review ranges from very low to moderate according to the assessment with the GRADE approach.
   Conclusions: Gait with lower limb training combined with balance training is effective in reducing FOF in individuals with PD. Also, home based or leisure exercise is effective among individuals with MS. However, because of several limitations of the included studies, further research is needed to examine the effectiveness of FOF intervention among individuals with neurologic diseases.
   Archives of Physical Medicine and Rehabilitation 2021;102:132-54
   (c) 2020 by the American Congress of Rehabilitation Medicine
C1 [Abou, Libak; Fliflet, Alexander; Rice, Laura A.] Univ Illinois, Coll Appl Hlth Sci, Dept Kinesiol & Community Hlth, 219 Freer Hall,906 S Goodwin Ave, Urbana, IL 61801 USA.
   [Alluri, Aditya] Univ Illinois, Coll Liberal Arts & Sci, Dept Mol & Cellular Biol, Urbana, IL 61801 USA.
   [Du, Yiting] Univ Illinois, Coll Appl Hlth Sci, Dept Interdisciplinary Hlth Sci, Urbana, IL 61801 USA.
C3 University of Illinois System; University of Illinois Urbana-Champaign;
   University of Illinois System; University of Illinois Urbana-Champaign;
   University of Illinois System; University of Illinois Urbana-Champaign
RP Rice, LA (corresponding author), Univ Illinois, Coll Appl Hlth Sci, Dept Kinesiol & Community Hlth, 219 Freer Hall,906 S Goodwin Ave, Urbana, IL 61801 USA.
EM ricela@illinois.edu
RI ; Abou, Libak/HKP-0527-2023
OI Alluri, Aditya/0000-0003-3268-0883; Abou, Libak/0000-0001-6404-7623
CR Abasiyanik Z, 2020, EXPLORE-NY, V16, P12, DOI 10.1016/j.explore.2019.07.010
   Allen NE, 2010, MOVEMENT DISORD, V25, P1217, DOI 10.1002/mds.23082
   An CM, 2018, J SPINAL CORD MED, V41, P223, DOI 10.1080/10790268.2017.1369217
   Andersson AG, 2008, INT J REHABIL RES, V31, P261, DOI 10.1097/MRR.0b013e3282fba390
   [Anonymous], Study Quality Assessment Tools
   Ashburn A, 2019, HEALTH TECHNOL ASSES, V23, pVII, DOI 10.3310/hta23360
   Aydogdu YT, 2018, DEMENT GER COGN D EX, V8, P328, DOI 10.1159/000492964
   Azad Akram, 2014, Med J Islam Repub Iran, V28, P131
   Balshem H, 2011, J CLIN EPIDEMIOL, V64, P401, DOI 10.1016/j.jclinepi.2010.07.015
   Batchelor F, 2010, STROKE, V41, P1715, DOI 10.1161/STROKEAHA.109.570390
   Batchelor FA, 2012, ARCH PHYS MED REHAB, V93, P1648, DOI 10.1016/j.apmr.2012.03.031
   Berg WP, 1997, AGE AGEING, V26, P261, DOI 10.1093/ageing/26.4.261
   Bernhardt J, 2017, INT J STROKE, V12, P444, DOI 10.1177/1747493017711816
   Boswell-Ruys CL, 2010, SPINAL CORD, V48, P704, DOI 10.1038/sc.2010.1
   Boswell-Ruys CL, 2010, SPINAL CORD, V48, P138, DOI 10.1038/sc.2009.88
   Bryant MS, 2014, DISABIL REHABIL, V36, P744, DOI 10.3109/09638288.2013.814722
   Büla CJ, 2011, GERONTOLOGY, V57, P276, DOI 10.1159/000322241
   Burridge J, 2019, FRONT NEUROL, V10, DOI 10.3389/fneur.2019.00567
   Cakit BD, 2007, CLIN REHABIL, V21, P698, DOI 10.1177/0269215507077269
   Çakit BD, 2010, AM J PHYS MED REHAB, V89, P446, DOI 10.1097/PHM.0b013e3181d3e71f
   Canning CG, 2015, NEUROLOGY, V84, P304, DOI 10.1212/WNL.0000000000001155
   Cattaneo D, 2007, CLIN REHABIL, V21, P771, DOI 10.1177/0269215507077602
   Cohen J., 1988, Statistical power analysis for the behaviour sciences, P75, DOI DOI 10.4324/9780203771587
   Combs SA, 2013, NEUROREHABILITATION, V32, P117, DOI 10.3233/NRE-130828
   Conradsson D, 2015, NEUROREHAB NEURAL RE, V29, P827, DOI 10.1177/1545968314567150
   Cuijpers P, 2017, EPIDEMIOL PSYCH SCI, V26, P364, DOI 10.1017/S2045796016000809
   Cumpston M, 2019, COCHRANE DB SYST REV, DOI 10.1002/14651858.ED000142
   Dal Bello-Haas V, 2011, PHYSIOTHER CAN, V63, P47, DOI 10.3138/ptc.2009-08
   Delbaere K, 2010, BMJ-BRIT MED J, V341, DOI 10.1136/bmj.c4165
   Duncan PW, 2011, NEW ENGL J MED, V364, P2026, DOI 10.1056/NEJMoa1010790
   Duque G, 2013, CLIN INTERV AGING, V8, P257, DOI 10.2147/CIA.S41453
   Finlayson M, 2009, NEUROREHABILITATION, V25, P107, DOI 10.3233/NRE-2009-0505
   Finlayson ML, 2006, ARCH PHYS MED REHAB, V87, P1274, DOI 10.1016/j.apmr.2006.06.002
   Forsberg A, 2016, MULT SCLER INT, V2016, DOI 10.1155/2016/7076265
   Forslund EB, 2019, SPINAL CORD, V57, P91, DOI 10.1038/s41393-018-0175-y
   FORSTER A, 1995, BRIT MED J, V311, P83, DOI 10.1136/bmj.311.6997.83
   Fox EE, 2016, PHYS THER, V96, P1170, DOI 10.2522/ptj.20150166
   Gazibara T, 2019, INT PSYCHOGERIATR, V31, P13, DOI 10.1017/S1041610217002514
   Gazibara T, 2016, NEUROL SCI, V37, P597, DOI 10.1007/s10072-016-2504-2
   Goodwin VA, 2011, J NEUROL NEUROSUR PS, V82, P1232, DOI 10.1136/jnnp-2011-300919
   Grimbergen YAM, 2013, J PARKINSON DIS, V3, P409, DOI 10.3233/JPD-120113
   Gunn H, 2014, ARCH PHYS MED REHAB, V95, P538, DOI 10.1016/j.apmr.2013.08.244
   Guyatt GH, 2011, J CLIN EPIDEMIOL, V64, P1311, DOI [10.1016/j.jclinepi.2011.06.004, 10.1016/j.jclinepi.2011.03.017]
   Guyatt GH, 2011, J CLIN EPIDEMIOL, V64, P1303, DOI 10.1016/j.jclinepi.2011.04.014
   Guyatt GH, 2011, J CLIN EPIDEMIOL, V64, P1277, DOI 10.1016/j.jclinepi.2011.01.011
   Guyatt GH, 2011, J CLIN EPIDEMIOL, V64, P1283, DOI 10.1016/j.jclinepi.2011.01.012
   Guyatt GH, 2011, J CLIN EPIDEMIOL, V64, P407, DOI 10.1016/j.jclinepi.2010.07.017
   Hackney ME, 2007, AM J DANCE THER, V29, P109, DOI 10.1007/s10465-007-9039-2
   Handelzalts S, 2019, NEUROREHAB NEURAL RE, V33, P213, DOI 10.1177/1545968319829453
   Harro CC, 2014, NEUROREHABILITATION, V34, P541, DOI 10.3233/NRE-141048
   Harvey LA, 2011, J PHYSIOTHER, V57, P83, DOI 10.1016/S1836-9553(11)70018-2
   Hays K, 2019, BRAIN INJURY, V33, P435, DOI 10.1080/02699052.2019.1565900
   Higgins JPT, 2002, STAT MED, V21, P1539, DOI 10.1002/sim.1186
   Hubble RP, 2019, J NEUROL PHYS THER, V43, P96, DOI 10.1097/NPT.0000000000000258
   Hubble RP, 2018, AM J PHYS MED REHAB, V97, P151, DOI 10.1097/PHM.0000000000000858
   Hung JW, 2014, ARCH PHYS MED REHAB, V95, P1629, DOI 10.1016/j.apmr.2014.04.029
   Huse DM, 2005, MOVEMENT DISORD, V20, P1449, DOI 10.1002/mds.20609
   Jackson S, 2018, DISABIL REHABIL, V40, P414, DOI 10.1080/09638288.2016.1258437
   Jorgensen V, 2017, J PHYSIOTHER, V63, P108, DOI 10.1016/j.jphys.2016.11.010
   Jung Y, 2015, J PHYS THER SCI, V27, P1865, DOI 10.1589/jpts.27.1865
   Kalron A, 2016, J NEUROENG REHABIL, V13, DOI 10.1186/s12984-016-0124-y
   Kasser SL, 2015, DISABIL REHABIL, V37, P2238, DOI 10.3109/09638288.2015.1019008
   Khalil H, 2017, PHYS THER, V97, P698, DOI 10.1093/ptj/pzx044
   Kim EJ, 2012, ANN REHABIL MED-ARM, V36, P797, DOI 10.5535/arm.2012.36.6.797
   King LA, 2015, J NEUROL PHYS THER, V39, P204, DOI 10.1097/NPT.0000000000000101
   Kumar A, 2016, AGE AGEING, V45, P345, DOI 10.1093/ageing/afw036
   Learmonth YC, 2012, CLIN REHABIL, V26, P579, DOI 10.1177/0269215511423946
   Lee JM, 2019, J EXERC REHABIL, V15, P20, DOI 10.12965/jer.1836502.251
   Levin I, 2019, GAIT POSTURE, V72, P96, DOI 10.1016/j.gaitpost.2019.05.028
   Liao YY, 2015, NEUROREHAB NEURAL RE, V29, P658, DOI 10.1177/1545968314562111
   Liberati A, 2009, BMJ-BRIT MED J, V339, DOI [10.1371/journal.pmed.1000097, 10.1136/bmj.b2700, 10.1016/j.ijsu.2010.07.299, 10.1136/bmj.i4086, 10.1186/2046-4053-4-1, 10.1016/j.ijsu.2010.02.007, 10.1136/bmj.b2535]
   Lindholm B, 2015, PLOS ONE, V10, DOI 10.1371/journal.pone.0117018
   Liu TW, 2018, Stroke
   Mansfield A, 2018, BMJ OPEN, V8, DOI 10.1136/bmjopen-2018-021510
   Marigold DS, 2005, J AM GERIATR SOC, V53, P416, DOI 10.1111/j.1532-5415.2005.53158.x
   Matsuda PN, 2020, PM&R, V12, P454, DOI 10.1002/pmrj.12289
   Mehdizadeh M, 2019, PARKINSONS DIS-US, V2019, DOI 10.1155/2019/6505232
   Monjezi S, 2021, PHYSIOTHER THEOR PR, V37, P935, DOI 10.1080/09593985.2019.1658247
   Nadeau A, 2014, MED SCI SPORT EXER, V46, P645, DOI 10.1249/MSS.0000000000000144
   Nieuwboer A, 2007, J NEUROL NEUROSUR PS, V78, P134, DOI 10.1136/jnnp.200X.097923
   Nilsagård YE, 2013, MULT SCLER J, V19, P209, DOI 10.1177/1352458512450088
   Nilsagård YE, 2014, ARCH PHYS MED REHAB, V95, P2428, DOI 10.1016/j.apmr.2014.06.016
   Pang MYC, 2018, STROKE, V49, P2990, DOI 10.1161/STROKEAHA.118.022157
   Peterson EW, 2007, MULT SCLER J, V13, P1168, DOI 10.1177/1352458507079260
   Pringsheim T, 2014, NEUROLOGY, V83, P1661, DOI 10.1212/WNL.0000000000000929
   Rice LA, 2020, J SPINAL CORD MED, V43, P607, DOI 10.1080/10790268.2019.1643070
   Salbach NM, 2006, ARCH PHYS MED REHAB, V87, P1597, DOI 10.1016/j.apmr.2006.08.336
   Salbach NM, 2005, J AM GERIATR SOC, V53, P576, DOI 10.1111/j.1532-5415.2005.53203.x
   Santos L, 2017, DISABIL REHABIL, V39, P1573, DOI 10.1080/09638288.2016.1207104
   Schinkel-Ivy A, 2019, J STROKE CEREBROVASC, V28, P935, DOI 10.1016/j.jstrokecerebrovasdis.2018.12.011
   Schmid AA, 2015, AM J OCCUP THER, V69, DOI 10.5014/ajot.2015.016253
   Schmid AA, 2013, J REHABIL RES DEV, V50, P1277, DOI 10.1682/JRRD.2012.11.0215
   Schmid AA, 2009, AM J OCCUP THER, V63, P310, DOI 10.5014/ajot.63.3.310
   Sedaghati P, 2016, TRAUMA MON, V21, DOI 10.5812/traumamon.23573
   Shah G, 2017, J SPINAL CORD MED, V40, P768, DOI 10.1080/10790268.2017.1369212
   Shen X, 2014, NEUROREHAB NEURAL RE, V28, P524, DOI 10.1177/1545968313517752
   Shulman LM, 2013, JAMA NEUROL, V70, P183, DOI 10.1001/jamaneurol.2013.646
   Silva-Batista C, 2018, GAIT POSTURE, V61, P90, DOI 10.1016/j.gaitpost.2017.12.027
   Smania N, 2010, NEUROREHAB NEURAL RE, V24, P826, DOI 10.1177/1545968310376057
   Song J, 2018, CLIN REHABIL, V32, P299, DOI 10.1177/0269215517721593
   Sosnoff JJ, 2015, EXPERT REV NEUROTHER, V15, P655, DOI 10.1586/14737175.2015.1046377
   Sosnoff JJ, 2014, CLIN REHABIL, V28, P254, DOI 10.1177/0269215513501092
   Sparrow D, 2016, J NEUROL PHYS THER, V40, P24, DOI 10.1097/NPT.0000000000000111
   Stephens J., 2001, J NEUROL PHYS THER, V25, P39, DOI [10.1097/01253086-200125020-00002, DOI 10.1097/01253086-200125020-00002]
   Sung J, 2019, DISABIL REHABIL, V41, P389, DOI 10.1080/09638288.2017.1393111
   Thaut MH, 2019, CLIN REHABIL, V33, P34, DOI 10.1177/0269215518788615
   Tilson JK, 2012, STROKE, V43, P446, DOI 10.1161/STROKEAHA.111.636258
   TINETTI ME, 1993, J GERONTOL, V48, P35, DOI 10.1093/geronj/48.Special_Issue.35
   TINETTI ME, 1994, J GERONTOL, V49, pM140, DOI 10.1093/geronj/49.3.M140
   Tyson SF, 2018, CLIN REHABIL, V32, P367, DOI 10.1177/0269215517728764
   van Dijsseldonk RB, 2018, FRONT NEUROL, V9, DOI 10.3389/fneur.2018.00963
   Vore Mary Ellen, 2011, Int J MS Care, V13, P121, DOI 10.7224/1537-2073-13.3.121
   Walsh ME, 2018, EUR STROKE J, V3, P254, DOI 10.1177/2396987318764954
   Wong-Yu ISK, 2015, PARKINSONISM RELAT D, V21, P615, DOI 10.1016/j.parkreldis.2015.03.022
   Xie GL, 2018, EUR REV AGING PHYS A, V15, DOI 10.1186/s11556-018-0206-x
   Yang JF, 2014, NEUROREHAB NEURAL RE, V28, P314, DOI 10.1177/1545968313508473
NR 116
TC 42
Z9 43
U1 1
U2 31
PU W B SAUNDERS CO-ELSEVIER INC
PI PHILADELPHIA
PA 1600 JOHN F KENNEDY BOULEVARD, STE 1800, PHILADELPHIA, PA 19103-2899 USA
SN 0003-9993
EI 1532-821X
J9 ARCH PHYS MED REHAB
JI Arch. Phys. Med. Rehabil.
PD JAN
PY 2021
VL 102
IS 1
BP 132
EP 154
DI 10.1016/j.apmr.2020.06.025
EA JAN 2021
PG 23
WC Rehabilitation; Sport Sciences
WE Science Citation Index Expanded (SCI-EXPANDED); Social Science Citation Index (SSCI)
SC Rehabilitation; Sport Sciences
GA QA5ST
UT WOS:000613505800015
PM 32745544
DA 2025-01-11
ER

PT J
AU Ferraz, DD
   Trippo, KV
   Duarte, GP
   Neto, MG
   Santos, KOB
   Oliveira, J
AF Ferraz, Daniel Dominguez
   Trippo, Karen Valadares
   Duarte, Gabriel Pereira
   Neto, Mansueto Gomes
   Bernardes Santos, Kionna Oliveira
   Oliveira Filho, Jamary
TI The Effects of Functional Training, Bicycle Exercise, and Exergaming on
   Walking Capacity of Elderly Patients With Parkinson Disease: A Pilot
   Randomized Controlled Single-blinded Trial
SO ARCHIVES OF PHYSICAL MEDICINE AND REHABILITATION
LA English
DT Article
DE Aged; Parkinson disease; Physical Therapy Modalities; Video Games;
   Virtual Reality Exposure Therapy
ID GAIT SPEED; HEALTH; PERFORMANCE; GUIDELINES; STATEMENT; ENDURANCE;
   DISTANCE; BALANCE; ADULTS; SCALE
AB Objectives: To compare the effects of functional training, bicycle exercise, and exergaming on walking capacity of elderly with Parkinson disease (PD).
   Design: A pilot randomized, controlled, single-blinded trial.
   Setting: A state reference health care center for elderly, a public reference outpatient clinic for the elderly.
   Participants: Elderly individuals (>= 60 years of age; N = 62) with idiopathic PD (stage 2 to 3 of modified Hoehn and Yahr staging scale) according to the London Brain Bank.
   Intervention: The participants were randomly assigned to three groups. Group 1 (G1) participated in functional training (n = 22); group 2 (G2) performed bicycle exercise (n = 20), and group 3 (G3) trained with Kinect Adventures (Microsoft, Redmond, WA) exergames (n = 20).
   Main Outcome Measures: The primary outcome measure was the 6-minute walk test (6MWT); secondary outcome measures were the 10-m walk test (10MWT), sitting-rising test (SRT), body mass index, Parkinson Disease Questionnaire-39, World Health Organization Disability Assessment Schedule 2.0 (WHODAS 2.0), and 15-item Geriatric Depression Scale.
   Results: All groups showed significant improvements in 6MWT (G1 P = .008; G2 P = .001; G3 P = .005), SRT (G1 P < .001; G2 P = .001; G3 P = .003), and WHODAS 2.0 (G1 P = .018; G2 P = .019; G3 P = .041). Only G3 improved gait speed in 10MWT (P = .11). G1 (P = .014) and G3 (P = .004) improved quality of life. No difference was found between groups.
   Conclusions: Eight weeks of exergaming can improve the walking capacity of elderly patients with PD. Exergame training had similar outcomes compared with functional training and bicycle exercise. The three physical exercise modalities presented significant improvements on walking capacity, ability to stand up and sit, and functionality of the participants. (C) 2018 by the American Congress of Rehabilitation Medicine
C1 [Ferraz, Daniel Dominguez; Trippo, Karen Valadares; Duarte, Gabriel Pereira; Neto, Mansueto Gomes; Bernardes Santos, Kionna Oliveira] Univ Fed Bahia, Dept Phys Therapy, Salvador, BA, Brazil.
   [Oliveira Filho, Jamary] Univ Fed Bahia, Dept Biomorphol, Salvador, BA, Brazil.
C3 Universidade Federal da Bahia; Universidade Federal da Bahia
RP Ferraz, DD (corresponding author), Univ Fed Bahia, Inst Ciencias Saude, Dept Fisioterapia, Av Reitor Miguel Calmon,S-N Bairro Vale Canela, BR-40110902 Salvador, BA, Brazil.
EM danieldf@ufba.br
RI Dominguez-Ferraz, Daniel/AAC-3687-2020; Oliveira-Filho,
   Jamary/B-6441-2016; TRIPPO, KAREN/JZD-7822-2024; Gomes-Neto,
   Mansueto/I-5235-2014
OI Oliveira-Filho, Jamary/0000-0003-1915-0423; VALADARES TRIPPO,
   KAREN/0000-0002-0182-0129; Dominguez-Ferraz, Daniel/0000-0003-3049-0058;
   Gomes-Neto, Mansueto/0000-0002-0717-9694
CR Agiovlasitis S, 2016, ACSMS GUIDELINES EXE, P479
   Almeida OP, 1999, ARQ NEURO-PSIQUIAT, V57, P421, DOI 10.1590/S0004-282X1999000300013
   Arcolin I, 2016, RESTOR NEUROL NEUROS, V34, P125, DOI 10.3233/RNN-150506
   Ascherio A, 2016, LANCET NEUROL, V15, P1255, DOI 10.1016/S1474-4422(16)30230-7
   Bherer Louis, 2013, J Aging Res, V2013, P197326, DOI [10.1155/2013/657508, 10.1155/2013/197326]
   Bohannon RW, 2017, J EVAL CLIN PRACT, V23, P377, DOI 10.1111/jep.12629
   Bonnechère B, 2016, INT J REHABIL RES, V39, P277, DOI 10.1097/MRR.0000000000000190
   Burini D, 2006, Eura Medicophys, V42, P231
   Canning CG, 2015, NEUROLOGY, V84, P304, DOI 10.1212/WNL.0000000000001155
   Chanpimol Shane, 2017, Arch Physiother, V7, DOI 10.1186/s40945-017-0033-9
   Crapo RO, 2002, AM J RESP CRIT CARE, V166, P111, DOI 10.1164/rccm.166/1/111
   Duncan RP, 2011, ARCH PHYS MED REHAB, V92, P1431, DOI 10.1016/j.apmr.2011.04.008
   Falvo MJ, 2009, ARCH PHYS MED REHAB, V90, P1004, DOI 10.1016/j.apmr.2008.12.018
   Gelb DJ, 1999, ARCH NEUROL-CHICAGO, V56, P33, DOI 10.1001/archneur.56.1.33
   Gil-Gómez JA, 2011, J NEUROENG REHABIL, V8, DOI 10.1186/1743-0003-8-30
   Hiorth YH, 2017, J NEUROL, V264, P364, DOI 10.1007/s00415-016-8365-z
   Hirsch MA, 2016, PARKINSONISM RELAT D, V22, pS78, DOI 10.1016/j.parkreldis.2015.09.030
   HOEHN MM, 1967, NEUROLOGY, V17, P427, DOI 10.1212/WNL.17.5.427
   Hornykiewicz O, 2006, J NEURAL TRANSM-SUPP, P9
   HUGHES AJ, 1992, J NEUROL NEUROSUR PS, V55, P181, DOI 10.1136/jnnp.55.3.181
   Jenkinson C, 1997, AGE AGEING, V26, P353, DOI 10.1093/ageing/26.5.353
   Kahol Kanav, 2011, J Diabetes Sci Technol, V5, P293
   KARVONEN MJ, 1957, ANN MED EXP BIOL FEN, V35, P307
   KEUS SHJ., 2014, European physiotherapy guideline for Parkinsons disease
   Kobayashi E, 2017, INT J REHABIL RES, V40, P66, DOI 10.1097/MRR.0000000000000205
   Kwakkel G, 2007, PARKINSONISM RELAT D, V13, pS478, DOI 10.1016/S1353-8020(08)70053-1
   Lamotte G, 2015, J PARKINSON DIS, V5, P21, DOI 10.3233/JPD-140425
   Lang AE, 1998, NEW ENGL J MED, V339, P1130, DOI 10.1056/NEJM199810153391607
   Liao YY, 2015, NEUROREHAB NEURAL RE, V29, P658, DOI 10.1177/1545968314562111
   Light KE., 1997, Neurology Report, V21, P136, DOI DOI 10.1097/01253086-199721040-00011
   Nelson ME, 2007, MED SCI SPORT EXER, V39, P1435, DOI 10.1249/mss.0b013e3180616aa2
   Parry I, 2014, BURNS, V40, P852, DOI 10.1016/j.burns.2013.11.005
   Pompeu JE, 2014, PHYSIOTHERAPY, V100, P162, DOI 10.1016/j.physio.2013.10.003
   Ribas CG, 2017, PARKINSONISM RELAT D, V38, P13, DOI 10.1016/j.parkreldis.2017.02.006
   Salbach NM, 2001, ARCH PHYS MED REHAB, V82, P1204, DOI 10.1053/apmr.2001.24907
   Schulz KF, 2010, OBSTET GYNECOL, V115, P1063, DOI 10.1097/AOG.0b013e3181d9d421
   Silveira C, 2013, REV ASSOC MED BRAS, V59, P234
   Tomlinson CL, 2014, COCHRANE DB SYST REV, DOI 10.1002/14651858.CD002815.pub2
   Toraman A, 2010, ARCH GERONTOL GERIAT, V51, P222, DOI 10.1016/j.archger.2009.10.012
   WILLIAMS A, 1990, HEALTH POLICY, V16, P199
   WILSON RC, 1989, CLIN SCI, V76, P277, DOI 10.1042/cs0760277
NR 41
TC 84
Z9 93
U1 3
U2 65
PU W B SAUNDERS CO-ELSEVIER INC
PI PHILADELPHIA
PA 1600 JOHN F KENNEDY BOULEVARD, STE 1800, PHILADELPHIA, PA 19103-2899 USA
SN 0003-9993
EI 1532-821X
J9 ARCH PHYS MED REHAB
JI Arch. Phys. Med. Rehabil.
PD MAY
PY 2018
VL 99
IS 5
BP 826
EP 833
DI 10.1016/j.apmr.2017.12.014
PG 8
WC Rehabilitation; Sport Sciences
WE Science Citation Index Expanded (SCI-EXPANDED); Social Science Citation Index (SSCI)
SC Rehabilitation; Sport Sciences
GA GE7CG
UT WOS:000431387000002
PM 29337023
DA 2025-01-11
ER

PT J
AU Wang, CY
   Hwang, WJ
   Fang, JJ
   Sheu, CF
   Leong, IF
   Ma, HI
AF Wang, Ching-Yi
   Hwang, Wen-Juh
   Fang, Jing-Jing
   Sheu, Ching-Fan
   Leong, Iat-Fai
   Ma, Hui-Ing
TI Comparison of Virtual Reality Versus Physical Reality on Movement
   Characteristics of Persons With Parkinson's Disease: Effects of Moving
   Targets
SO ARCHIVES OF PHYSICAL MEDICINE AND REHABILITATION
LA English
DT Article
DE Parkinson disease; Rehabilitation; Task performance and analysis
ID FUNCTIONAL ARM MOVEMENT; TIMING CUES; MOTOR; TASK; ORGANIZATION;
   STIMULATION; CONSTRAINT; PEOPLE; MOTION; GRASP
AB Wang C-Y, Hwang W-J, Fang J-J, Sheu C-F, Leong I-F, Ma H-I. Comparison of virtual reality versus physical reality on movement characteristics of persons with Parkinson's disease: effects of moving targets. Arch Phys Med Rehabil 2011;92:1238-45.
   Objective: To compare the performance of reaching for stationary and moving targets in virtual reality (VR) and physical reality in persons with Parkinson's disease (PD).
   Design: A repeated-measures design in which all participants reached in physical reality and VR under 5 conditions: 1 stationary ball condition and 4 conditions with the ball moving at different speeds.
   Setting: University research laboratory.
   Participants: Persons with idiopathic PD (n=29) and age-matched controls (n=25).
   Interventions: Not applicable.
   Main Outcome Measures: Success rates and kinematics of arm movement (movement time, amplitude of peak velocity, and percentage of movement time for acceleration phase).
   Results: In both VR and physical reality, the PD group had longer movement time (P<.001) and lower peak velocity (P<.001) than the controls when reaching for stationary balls. When moving targets were provided, the PD group improved more than the controls did in movement time (P<.001) and peak velocity (P<.001), and reached a performance level similar to that of the controls. Except for the fastest moving ball condition (0.5-s target viewing time), which elicited worse performance in VR than in physical reality, most cueing conditions in VR elicited performance generally similar to those in physical reality.
   Conclusions: Although slower than the controls when reaching for stationary balls, persons with PD increased movement speed in response to fast moving balls in both VR and physical reality. This suggests that with an appropriate choice of cueing speed, VR is a promising tool for Providing visual motion stimuli to improve movement speed in persons with PD. More research on the long-term effect of this type of VR training program is needed.
C1 [Ma, Hui-Ing] Natl Cheng Kung Univ, Dept Occupat Therapy, Coll Med, Tainan 701, Taiwan.
   [Sheu, Ching-Fan] Natl Cheng Kung Univ, Inst Educ, Tainan 701, Taiwan.
   [Ma, Hui-Ing] Natl Cheng Kung Univ, Inst Allied Hlth Sci, Tainan 701, Taiwan.
   [Wang, Ching-Yi] Kaohsiung Municipal United Hosp, Dept Rehabil, Kaohsiung, Taiwan.
C3 National Cheng Kung University; National Cheng Kung University; National
   Cheng Kung University
RP Ma, HI (corresponding author), Natl Cheng Kung Univ, Dept Occupat Therapy, Coll Med, 1 Univ Rd, Tainan 701, Taiwan.
EM huingma@mail.ncku.edu.tw
RI Sheu, Ching-Fan/CAI-2388-2022; Sheu, Ching-Fan/S-1653-2017
OI Ma, Hui-Ing/0000-0001-7557-3290; Sheu, Ching-Fan/0000-0002-5978-5768
FU National Science Council, Taiwan [95-2815-C-006-033-E,
   97-2314-B-006-002-MY3]
FX Supported by the National Science Council, Taiwan (grant nos.
   95-2815-C-006-033-E and 97-2314-B-006-002-MY3).
CR Alves G, 2008, J NEUROL, V255, P18, DOI 10.1007/s00415-008-5004-3
   [Anonymous], 2006, Fundamentals of Biostatistics
   ARBIB MA, 1985, HUM NEUROBIOL, V4, P63
   Bartels A, 2008, CEREB CORTEX, V18, P705, DOI 10.1093/cercor/bhm107
   Behrman AL, 2000, J NEUROL SCI, V174, P127, DOI 10.1016/S0022-510X(00)00267-7
   Chuma T, 2006, J NEURAL TRANSM, V113, P175, DOI 10.1007/s00702-005-0314-4
   Cohen J., 1988, Statistical power analysis for the behaviour sciences, P75, DOI DOI 10.4324/9780203771587
   Del Olmo M, 2006, PARKINSONISM RELAT D, V12, P155, DOI 10.1016/j.parkreldis.2005.11.002
   FLOWERS K, 1975, NEUROLOGY, V25, P413, DOI 10.1212/WNL.25.5.413
   HOEHN MM, 1967, NEUROLOGY, V17, P427, DOI 10.1212/WNL.17.5.427
   Holden MK, 2005, CYBERPSYCHOL BEHAV, V8, P187, DOI 10.1089/cpb.2005.8.187
   Kelly VE, 2002, MOVEMENT DISORD, V17, P38, DOI 10.1002/mds.10000
   Keshner Emily A, 2004, J Neuroeng Rehabil, V1, P8, DOI 10.1186/1743-0003-1-8
   Kuhlen T, 2000, PRESENCE-TELEOP VIRT, V9, P350, DOI 10.1162/105474600566853
   Ma HI, 2004, AM J PHYS MED REHAB, V83, P530, DOI 10.1097/01.PHM.0000130032.97113.E0
   Ma HI, 2008, CLIN REHABIL, V22, P520, DOI 10.1177/0269215507086181
   Ma HI, 2009, CLIN REHABIL, V23, P1086, DOI 10.1177/0269215509342334
   Ma HI, 2009, CLIN REHABIL, V23, P229, DOI 10.1177/0269215508098896
   Magill R., 2010, Motor Learning and Control
   Majsak MJ, 2008, EXP NEUROL, V210, P479, DOI 10.1016/j.expneurol.2007.11.023
   Majsak MJ, 1998, BRAIN, V121, P755, DOI 10.1093/brain/121.4.755
   Martin O, 2003, J VISUAL COMP ANIMAT, V14, P253, DOI 10.1002/vis.322
   Morris ME, 1996, HUM MOVEMENT SCI, V15, P649, DOI 10.1016/0167-9457(96)00020-6
   Moutoussis K, 2008, P NATL ACAD SCI USA, V105, P16362, DOI 10.1073/pnas.0802867105
   Muslimovic D, 2008, NEUROLOGY, V70, P2241, DOI 10.1212/01.wnl.0000313835.33830.80
   NELSON WL, 1983, BIOL CYBERN, V46, P135, DOI 10.1007/BF00339982
   Newell K.M  ..., 1986, Motor Development in Children: Aspects of Coordination and Control, P341, DOI DOI 10.1007/978-94-009-4460-2_19
   Nieuwboer A, 2007, J NEUROL NEUROSUR PS, V78, P134, DOI 10.1136/jnnp.200X.097923
   Nieuwboer A, 2009, PARKINSONISM RELAT D, V15, pS53, DOI 10.1016/S1353-8020(09)70781-3
   Nowak DA, 2006, MOVEMENT DISORD, V21, P166, DOI 10.1002/mds.20657
   Rochester L, 2009, MOVEMENT DISORD, V24, P839, DOI 10.1002/mds.22400
   Schenk T, 2003, NEUROPSYCHOLOGIA, V41, P783, DOI 10.1016/S0028-3932(02)00286-5
   Viau Antonin, 2004, J Neuroeng Rehabil, V1, P11, DOI 10.1186/1743-0003-1-11
   Weiss Patrice L, 2004, J Neuroeng Rehabil, V1, P12, DOI 10.1186/1743-0003-1-12
NR 34
TC 21
Z9 31
U1 0
U2 18
PU W B SAUNDERS CO-ELSEVIER INC
PI PHILADELPHIA
PA 1600 JOHN F KENNEDY BOULEVARD, STE 1800, PHILADELPHIA, PA 19103-2899 USA
SN 0003-9993
EI 1532-821X
J9 ARCH PHYS MED REHAB
JI Arch. Phys. Med. Rehabil.
PD AUG
PY 2011
VL 92
IS 8
BP 1238
EP 1245
DI 10.1016/j.apmr.2011.03.014
PG 8
WC Rehabilitation; Sport Sciences
WE Science Citation Index Expanded (SCI-EXPANDED)
SC Rehabilitation; Sport Sciences
GA 803WL
UT WOS:000293612800007
PM 21718966
DA 2025-01-11
ER

PT J
AU Capato, TTC
   Chen, J
   Miranda, J
   Chien, HF
AF Capato, Tamine T. C.
   Chen, Janini
   de Araujo Miranda, Johnny
   Chien, Hsin Fen
TI Assisted technology in Parkinson's disease gait: what's up?
SO ARQUIVOS DE NEURO-PSIQUIATRIA
LA English
DT Article
DE Parkinson Disease; Gait Disorders; Neurologic; Neurological
   Rehabilitation; Self-Help Devices; Virtual Reality; Exoskeleton Device;
   Physical Therapy Modalities; Doenca de Parkinson; Transtornos
   Neurologicos da Marcha; Reabilitacao Neurologica; Tecnologia Assistiva;
   Realidade Virtual; Dispositivo Robotico; Exoesqueleto; Fisioterapia
ID NONIMMERSIVE VIRTUAL-REALITY; AUDITORY-STIMULI; BALANCE; REHABILITATION;
   FREEZERS; WALKING; PEOPLE; ADULTS; SPEED; PILOT
AB Background Gait disturbances are prevalent and debilitating symptoms, diminishing mobility and quality of life for Parkinson's disease (PD) individuals. While traditional treatments offer partial relief, there is a growing interest in alternative interventions to address this challenge. Recently, a remarkable surge in assisted technology (AT) development was witnessed to aid individuals with PD. Objective To explore the burgeoning landscape of AT interventions tailored to alleviate PD-related gait impairments and describe current research related to such aim. Methods In this review, we searched on PubMed for papers published in English (2018-2023). Additionally, the abstract of each study was read to ensure inclusion. Four researchers searched independently, including studies according to our inclusion and exclusion criteria. Results We included studies that met all inclusion criteria. We identified key trends in assistive technology of gait parameters analysis in PD. These encompass wearable sensors, gait analysis, real-time feedback and cueing techniques, virtual reality, and robotics. Conclusion This review provides a resource for guiding future research, informing clinical decisions, and fostering collaboration among researchers, clinicians, and policymakers. By delineating this rapidly evolving field's contours, it aims to inspire further innovation, ultimately improving the lives of PD patients through more effective and personalized interventions.
C1 [Capato, Tamine T. C.; de Araujo Miranda, Johnny] Univ Sao Paulo, Fac Med, Ctr Disturbios Movimento, Dept Neurol, Sao Paulo, SP, Brazil.
   [Capato, Tamine T. C.] Radboud Univ Nijmegen Med Ctr, Donders Inst Brain Cognit & Behav, Dept Neurol, Nijmegen, Netherlands.
   [Chen, Janini; Chien, Hsin Fen] Univ Sao Paulo, Fac Med FMUSP, Dept Ortopedia & Traumatol, Sao Paulo, SP, Brazil.
C3 Universidade de Sao Paulo; Radboud University Nijmegen; Universidade de
   Sao Paulo
RP Chien, HF (corresponding author), Univ Sao Paulo, Fac Med FMUSP, Dept Ortopedia & Traumatol, Sao Paulo, SP, Brazil.
EM chien.hfen@hc.fm.usp.br
RI Capato, Tamine/E-3076-2017
OI Capato, Tamine/0000-0003-4235-4141; Miranda, Johnny de
   Araujo/0000-0002-2174-5787
CR Abd-Alrazaq A, 2022, JMIR SERIOUS GAMES, V10, DOI 10.2196/35202
   Abou L, 2021, J MED SYST, V45, DOI 10.1007/s10916-021-01760-5
   Alwardat M, 2019, J EXERC REHABIL, V15, P187, DOI 10.12965/jer.1836618.309
   Alwardat M, 2018, INT J REHABIL RES, V41, P287, DOI 10.1097/MRR.0000000000000312
   Bansal SK, 2023, METHODSX, V10, DOI 10.1016/j.mex.2023.102106
   Barthel C, 2018, NEUROLOGY, V90, pE164, DOI 10.1212/WNL.0000000000004795
   Bekkers EMJ, 2020, NEUROREHAB NEURAL RE, V34, P440, DOI 10.1177/1545968320912756
   Bloem BR, 2021, LANCET, V397, P2284, DOI 10.1016/S0140-6736(21)00218-X
   Brand YE, 2022, SENSORS-BASEL, V22, DOI 10.3390/s22187094
   Brandín-De la Cruz N, 2020, REV NEUROLOGIA, V71, P447, DOI 10.33588/rn.7112.2020352
   Brognara L, 2019, DISEASES-BASEL, V7, DOI 10.3390/diseases7010018
   Capato TTC, 2020, PHYS THER, V100, P2023, DOI 10.1093/ptj/pzaa146
   Capato TTC, 2020, J PARKINSON DIS, V10, P333, DOI 10.3233/JPD-191752
   Capato TTC., 2022, Donders Series, V1, P168
   Capecci M, 2019, ANN PHYS REHABIL MED, V62, P303, DOI 10.1016/j.rehab.2019.06.016
   Chuang CS, 2022, PHYSIOTHERAPY, V117, P35, DOI 10.1016/j.physio.2022.07.001
   de Lima ALS, 2020, MOVEMENT DISORD, V35, P109, DOI 10.1002/mds.27830
   di Biase L, 2022, SENSORS-BASEL, V22, DOI 10.3390/s22228773
   Ellis TD, 2021, J PARKINSON DIS, V11, pS95, DOI 10.3233/JPD-202407
   Espay AJ, 2019, MOVEMENT DISORD, V34, P657, DOI 10.1002/mds.27671
   Evers LJW, 2023, FRONT NEUROL, V14, DOI 10.3389/fneur.2023.1150634
   Feitosa JA, 2022, J NEURAL ENG, V19, DOI 10.1088/1741-2552/ac456e
   Ferraris C, 2022, SENSORS-BASEL, V22, DOI 10.3390/s22166282
   Freitag Fernanda, 2019, Dement. neuropsychol., V13, P259, DOI 10.1590/1980-57642018dn13-030002
   Fujii C, 2022, DISABIL REHABIL-ASSI, V17, P801, DOI 10.1080/17483107.2020.1817990
   Fundarò C, 2019, EUR J PHYS REHAB MED, V55, P456, DOI 10.23736/S1973-9087.18.05368-6
   García-Bustillo A, 2022, MOV DISORD CLIN PRAC, V9, P1040, DOI 10.1002/mdc3.13568
   Garcia-Lopez H, 2021, BRAIN SCI, V11, DOI 10.3390/brainsci11111435
   Gryfe P, 2022, EUR J PHYS REHAB MED, V58, P723, DOI 10.23736/S1973-9087.22.07549-9
   Guo Y, 2022, FRONT AGING NEUROSCI, V14, DOI 10.3389/fnagi.2022.916971
   Hajebrahimi F, 2022, SCI REP-UK, V12, DOI 10.1038/s41598-022-12061-3
   Han Y, 2023, SENSORS-BASEL, V23, DOI 10.3390/s23042104
   Janssen S, 2017, FRONT NEUROL, V8, DOI 10.3389/fneur.2017.00279
   Kashif M, 2022, MEDICINE, V101, DOI 10.1097/MD.0000000000029212
   Kawashima N, 2021, INTERNAL MED, V61, P2573, DOI 10.2169/internalmedicine.8949-21
   Kim H, 2022, ANN PHYS REHABIL MED, V65, DOI 10.1016/j.rehab.2021.101620
   Klaver EC, 2023, J NEUROL, V270, P3424, DOI 10.1007/s00415-023-11663-9
   Kwon SH, 2023, J NEUROENG REHABIL, V20, DOI 10.1186/s12984-023-01219-3
   Laar A, 2023, CLIN PARKINSON RELAT, V8, DOI 10.1016/j.prdoa.2023.100188
   Lei C, 2019, PLOS ONE, V14, DOI 10.1371/journal.pone.0224819
   Li RZ, 2021, CLIN REHABIL, V35, P1089, DOI 10.1177/0269215521995179
   Lu M, 2021, MED IMAGE ANAL, V73, DOI 10.1016/j.media.2021.102179
   Lu Mandy, 2020, Med Image Comput Comput Assist Interv, V12263, P637, DOI 10.1007/978-3-030-59716-0_61
   Maranesi E, 2022, INT J ENV RES PUB HE, V19, DOI 10.3390/ijerph192214818
   Marcante A, 2021, SENSORS-BASEL, V21, DOI 10.3390/s21010128
   Mate KKV, 2023, JMIR REHABIL ASSIST, V10, DOI 10.2196/40680
   Mekki M, 2018, NEUROTHERAPEUTICS, V15, P604, DOI 10.1007/s13311-018-0642-3
   Mirelman A, 2016, LANCET, V388, P1170, DOI 10.1016/S0140-6736(16)31325-3
   Navarro-Lozano F, 2022, J CLIN MED, V11, DOI 10.3390/jcm11226610
   Nóbrega LR, 2023, HEALTHCARE-BASEL, V11, DOI 10.3390/healthcare11030409
   Osborne JA, 2022, PHYS THER, V102, DOI 10.1093/ptj/pzab302
   Pardoel S, 2019, SENSORS-BASEL, V19, DOI 10.3390/s19235141
   Pazzaglia C, 2020, PHYSIOTHERAPY, V106, P36, DOI 10.1016/j.physio.2019.12.007
   Pelosin E, 2022, FRONT AGING NEUROSCI, V13, DOI 10.3389/fnagi.2021.753381
   Peng KW, 2024, NEUROL SCI, V45, P139, DOI 10.1007/s10072-023-07009-y
   Penn IW, 2019, INT J REHABIL RES, V42, P126, DOI 10.1097/MRR.0000000000000334
   Picelli A, 2013, PARKINSONISM RELAT D, V19, P605, DOI 10.1016/j.parkreldis.2013.02.010
   Pompeu JE, 2012, PHYSIOTHERAPY, V98, P196, DOI 10.1016/j.physio.2012.06.004
   Saba RA, 2022, ARQ NEURO-PSIQUIAT, V80, P316, DOI [10.1590/0004-282x-anp-2021-0219, 10.1590/0004-282X-ANP-2021-0219]
   Santos P, 2019, NEUROREHABILITATION, V45, P255, DOI 10.3233/NRE-192771
   Sarasso E, 2022, J NEUROL, V269, P1873, DOI 10.1007/s00415-021-10857-3
   de Lima ALS, 2017, PLOS ONE, V12, DOI 10.1371/journal.pone.0189161
   Souza CD, 2019, J MOTOR BEHAV, V51, P212, DOI 10.1080/00222895.2018.1458279
   Spanakis M, 2022, INT J ENV RES PUB HE, V19, DOI 10.3390/ijerph19159233
   Tricco AC, 2018, ANN INTERN MED, V169, P467, DOI 10.7326/M18-0850
   Tsakanikas V, 2023, SENSORS-BASEL, V23, DOI 10.3390/s23083902
   Wu JL, 2022, JMIR SERIOUS GAMES, V10, DOI 10.2196/30882
   Xue XL, 2023, AGEING RES REV, V85, DOI 10.1016/j.arr.2022.101837
   Yamagami M, 2023, DISABIL REHABIL-ASSI, V18, P266, DOI 10.1080/17483107.2020.1842920
   Yang Y, 2022, BMC GERIATR, V22, DOI 10.1186/s12877-022-03510-9
   Yun SJ, 2023, J NEUROENG REHABIL, V20, DOI 10.1186/s12984-023-01215-7
   Yun SJ, 2021, MEDICINE, V100, DOI 10.1097/MD.0000000000024348
   Zhang MH, 2018, SENSORS-BASEL, V18, DOI 10.3390/s18103549
   Zhu S, 2022, BRAIN SCI, V12, DOI 10.3390/brainsci12091213
NR 74
TC 1
Z9 1
U1 2
U2 4
PU ASSOC ARQUIVOS NEURO- PSIQUIATRIA
PI SAO PAULO SP
PA PR AMADEU AMARAL 47/33, 01327-010 SAO PAULO SP, BRAZIL
SN 0004-282X
EI 1678-4227
J9 ARQ NEURO-PSIQUIAT
JI Arq. Neuro-Psiquiatr.
PD JUN
PY 2024
VL 82
IS 06
BP 1
EP 10
DI 10.1055/s-0043-1777782
PG 10
WC Neurosciences; Psychiatry
WE Science Citation Index Expanded (SCI-EXPANDED)
SC Neurosciences & Neurology; Psychiatry
GA NX2M7
UT WOS:001203687800001
PM 38395424
OA Green Published, gold
DA 2025-01-11
ER

PT J
AU Severiano, MIR
   Zeigelboim, BS
   Teive, HAG
   Santos, GJB
   Fonseca, VR
AF Rodrigues Severiano, Maria Izabel
   Zeigelboim, Bianca Simone
   Ghizoni Teive, Helio Afonso
   Barbosa Santos, Geslaine Janaina
   Fonseca, Vinicius Ribas
TI Effect of virtual reality in Parkinson's disease: a prospective
   observational study
SO ARQUIVOS DE NEURO-PSIQUIATRIA
LA English
DT Article
DE Parkinson's disease; postural balance; quality of life; vestibular
   nuclei
ID VESTIBULAR REHABILITATION; BALANCE; MOTOR
AB cObjective: To assess the effectiveness of balance exercises by means of virtual reality games in Parkinson's disease. Methods: Sixteen patients were submitted to anamnesis, otorhinolaryngological and vestibular examinations, as well as the Dizziness Handicap Inventory, Berg Balance Scale, SF-36 questionnaire, and the SRT, applied before and after rehabilitation with virtual reality games. Results: Final scoring for the Dizziness Handicap Inventory and Berg Balance Scale was better after rehabilitation. The SRT showed a significant result after rehabilitation. The SF-36 showed a significant change in the functional capacity for the Tightrope Walk and Ski Slalom virtual reality games (p < 0.05), as well as in the mental health aspect of the Ski Slalom game (p < 0.05). The Dizziness Handicap Inventory and Berg Balance Scale showed significant changes in the Ski Slalom game (p < 0.05). There was evidence of clinical improvement in patients in the final assessment after virtual rehabilitation. Conclusion: The Tightrope Walk and Ski Slalom virtual games were shown to be the most effective for this population.
C1 [Rodrigues Severiano, Maria Izabel] Inst Fed Educ Ciencia & Tecnol Parana, Curitiba, Parana, Brazil.
   [Zeigelboim, Bianca Simone; Fonseca, Vinicius Ribas] Univ Tuiuti Parana, Dept Otoneurol, Rua Sydnei Antonio Rangel Santos 238, BR-82515180 Curitiba, Parana, Brazil.
   [Ghizoni Teive, Helio Afonso] Univ Fed Parana, Hosp Clin, Serv Neurol, Curitiba, Parana, Brazil.
   [Barbosa Santos, Geslaine Janaina] Inst Fed Educ Ciencia & Tecnol Parana, Dept Fisioterapia, Curitiba, Parana, Brazil.
C3 Instituto Federal do Parana; Universidade Tuiuti do Parana (UTP);
   Universidade Federal do Parana; Instituto Federal do Parana
RP Zeigelboim, BS (corresponding author), Univ Tuiuti Parana, Dept Otoneurol, Rua Sydnei Antonio Rangel Santos 238, BR-82515180 Curitiba, Parana, Brazil.
EM biancacwb@yahoo.com.br
RI Zeigelboim, Bianca Simone/E-2438-2018
OI Zeigelboim, Bianca Simone/0000-0003-4871-2683; Rodrigues Severiano,
   Maria Izabel/0000-0002-7230-7744
CR Bastone ADC, 2004, J REHABIL RES DEV, V41, P659, DOI 10.1682/JRRD.2003.01.0014
   BERG K, 1989, Physiotherapy Canada, V41, P304
   Costa WCC, 2015, REV NEUROCIENC, V23, P275
   Dores AR, 2012, ACTA MEDICA PORT, V25, P414
   Rojas VG, 2010, INT J MORPHOL, V28, P303
   Herdman SJ, 2013, CURR OPIN NEUROL, V26, P96, DOI 10.1097/WCO.0b013e32835c5ec4
   JACOBSON GP, 1990, ARCH OTOLARYNGOL, V116, P424
   Loureiro Ana Paula Cunha, 2012, Fisioter. mov., V25, P659
   Manso A, 2016, BRAZ J OTORHINOLAR, V82, P232, DOI 10.1016/j.bjorl.2015.05.019
   Mendes Felipe Augusto dos Santos, 2015, Motri., V11, P68, DOI 10.6063/motricidade.3805
   Meneses M.S., 1996, Doenca de Parkinson: aspectos clinicos e cirurgicos. (4-14)
   Mhatre PV, 2013, PM&R, V5, P769, DOI 10.1016/j.pmrj.2013.05.019
   Pompeu JE, 2014, PHYSIOTHERAPY, V100, P162, DOI 10.1016/j.physio.2013.10.003
   Pompeu JE, 2012, PHYSIOTHERAPY, V98, P196, DOI 10.1016/j.physio.2012.06.004
   Sánchez-López CR, 2017, NEUROLOGIA, V32, P143, DOI 10.1016/j.nrl.2015.09.002
   Santos SMT, 2013, REV NEUROCIENC, V21, P89
   Schrag A, 2006, LANCET NEUROL, V5, P355, DOI 10.1016/S1474-4422(06)70411-2
   Silva DO, 2013, FISIOTER BRAS, V14, P344
   Smiley-Oyen AL, 2002, GAIT POSTURE, V16, P188, DOI 10.1016/S0966-6362(02)00005-X
   Teive H.A.G., 2003, Doenca de Parkinson, P33
   Teive HAG, 2016, ARQ NEURO-PSIQUIAT, V74, P781, DOI 10.1590/0004-282X20160126
   Treml Cleiton José, 2013, Rev. bras. geriatr. gerontol., V16, P759, DOI 10.1590/S1809-98232013000400010
   WARE JE, 1992, MED CARE, V30, P473, DOI 10.1097/00005650-199206000-00002
   Westerberg BD, 2002, STEREOT FUNCT NEUROS, V79, P75, DOI 10.1159/000070103
   Whitney SL, 2002, REABILITACAO VESTIBU, P505
   Zeigelboim B.S., 2001, Pro-Fono R. Atual. Cient., Carapicuiba (SP), V13, n, P263
   Zeigelboim Bianca Simone, 2013, Audiol., Commun. Res., V18, P143
   Zeigelboim BS, 2009, ARQ NEURO-PSIQUIAT, V67, P219, DOI 10.1590/S0004-282X2009000200009
NR 28
TC 23
Z9 27
U1 2
U2 16
PU ASSOC ARQUIVOS NEURO- PSIQUIATRIA
PI SAO PAULO SP
PA PR AMADEU AMARAL 47/33, 01327-010 SAO PAULO SP, BRAZIL
SN 0004-282X
EI 1678-4227
J9 ARQ NEURO-PSIQUIAT
JI Arq. Neuro-Psiquiatr.
PD FEB
PY 2018
VL 76
IS 2
BP 78
EP 84
DI 10.1590/0004-282X20170195
PG 7
WC Neurosciences; Psychiatry
WE Science Citation Index Expanded (SCI-EXPANDED)
SC Neurosciences & Neurology; Psychiatry
GA FX9TT
UT WOS:000426450500005
PM 29489960
OA gold, Green Published, Green Submitted
DA 2025-01-11
ER

PT J
AU Pereira, CR
   Pereira, DR
   Weber, SAT
   Hook, C
   de Albuquerque, VHC
   Papa, JP
AF Pereira, Clayton R.
   Pereira, Danilo R.
   Weber, Silke A. T.
   Hook, Christian
   de Albuquerque, Victor Hugo C.
   Papa, Joao P.
TI A survey on computer-assisted Parkinson's Disease diagnosis
SO ARTIFICIAL INTELLIGENCE IN MEDICINE
LA English
DT Review
DE Parkinson's Disease; Parkinsonian; Machine Learning
ID DIFFERENTIAL-DIAGNOSIS; TEST BATTERY; GAIT; CLASSIFICATION; SMARTPHONE;
   SYSTEM; RECOGNITION; BIOMARKER; SYMPTOMS; MOVEMENT
AB Background and objective: In this work, we present a systematic review concerning the recent enabling technologies as a tool to the diagnosis, treatment and better quality of life of patients diagnosed with Parkinson's Disease (PD), as well as an analysis of future trends on new approaches to this end.
   Methods: In this review, we compile a number of works published at some well-established databases, such as Science Direct, IEEEXplore, PubMed, Plos One, Multidisciplinary Digital Publishing Institute (MDPI), Association for Computing Machinery (ACM), Springer and Hindawi Publishing Corporation. Each selected work has been carefully analyzed in order to identify its objective, methodology and results.
   Results: The review showed the majority of works make use of signal-based data, which are often acquired by means of sensors. Also, we have observed the increasing number of works that employ virtual reality and e-health monitoring systems to increase the life quality of PD patients. Despite the different approaches found in the literature, almost all of them make use of some sort of machine learning mechanism to aid the automatic PD diagnosis.
   Conclusions: The main focus of this survey is to consider computer-assisted diagnosis, and how effective they can be when handling the problem of PD identification. Also, the main contribution of this review is to consider very recent works only, mainly from 2015 and 2016.
C1 [Pereira, Clayton R.] Univ Fed Sao Carlos, Dept Comp, Sao Carlos, SP, Brazil.
   [Pereira, Danilo R.] Univ Western Sao Paulo, Sao Paulo, Brazil.
   [Weber, Silke A. T.] Sao Paulo State Univ, Botucatu Med Sch, Botucatu, SP, Brazil.
   [Hook, Christian] Ostbayer Tech Hsch, Regensburg, Germany.
   [de Albuquerque, Victor Hugo C.] Univ Fortaleza, Fortaleza, Ceara, Brazil.
   [Papa, Joao P.] Sao Paulo State Univ, Sch Sci, Bauru, Brazil.
C3 Universidade Federal de Sao Carlos; Universidade do Oeste Paulista;
   Universidade Estadual Paulista; Universidade Fortaleza; Universidade
   Estadual Paulista
RP Papa, JP (corresponding author), Sao Paulo State Univ, Sch Sci, Bauru, Brazil.
EM clayton.pereira@dc.ufscar.br; danilopereira@unoeste.br;
   christian.hook@oth-regensburg.de; victor.albuquerque@unifor.br
RI Papa, Joao/ABC-6283-2020; Pereira, Clayton/AAG-2870-2020; Pereira,
   Clayton/H-6389-2017; Albuquerque, Victor Hugo C./C-3677-2016; Weber,
   Silke Anna Theresa/H-9340-2019; Papa, Joao Paulo/C-4849-2012
OI Pereira, Clayton/0000-0002-0427-4880; Albuquerque, Victor Hugo
   C./0000-0003-3886-4309; Weber, Silke Anna Theresa/0000-0003-3194-3039;
   Papa, Joao Paulo/0000-0002-6494-7514
FU FAPESP [2013/07375-0, 2014/16250-9, 2014/12236-1, 2016/19403-6]; CNPq
   [470571/2013-6, 306166/2014-3, 301928/2014-2, 304315/2017-6,
   307066/2017-7]; Intel(R) AI Academy program under Fundunesp Grant
   [2597.2017]; Fundacao de Amparo a Pesquisa do Estado de Sao Paulo
   (FAPESP) [14/12236-1, 14/16250-9] Funding Source: FAPESP
FX The authors are grateful to FAPESP grants #2013/07375-0, #2014/16250-9,
   #2014/12236-1, and #2016/19403-6, Capes, as well as CNPq grants
   #470571/2013-6, #306166/2014-3, #301928/2014-2, #304315/2017-6, and
   #307066/2017-7. This material is based upon work supported in part by
   funds provided by Intel (R) AI Academy program under Fundunesp Grant
   No.2597.2017.
CR Ahmadlou M, 2010, INTEGR COMPUT-AID E, V17, P197, DOI 10.3233/ICA-2010-0345
   Alekhya M, 2015, 2015 INT JOINT C NEU, P1, DOI [10.1109/IJCNN.2015.7280310, DOI 10.1109/IJCNN.2015.7280310]
   [Anonymous], 2009, SIGKDD Explor, DOI [DOI 10.1145/1656274.1656278, 10.1145/1656274.1656278]
   [Anonymous], J NEUROPSYCHIATRY CL
   [Anonymous], DEV NEUROREHABIL
   Paredes JDA, 2015, IEEE ENG MED BIO, P6860, DOI 10.1109/EMBC.2015.7319969
   Arnulfo G, 2015, I CON ADV BIOMED ENG, P107, DOI 10.1109/ICABME.2015.7323263
   Arora S, 2015, PARKINSONISM RELAT D, V21, P650, DOI 10.1016/j.parkreldis.2015.02.026
   Bai YW, 2015, I SYMP CONSUM ELECTR, P257, DOI 10.1109/ICCE.2015.7066403
   Belalcazar-Bolanos E.A., 2015, Signal Processing, Images and Computer Vision (STSIVA), 2015 20th Symposium on, P1
   Bhalchandra NA, 2015, I S BIOMED IMAGING, P963, DOI 10.1109/ISBI.2015.7164031
   Bind S, 2013, ENG TECHNOL, V2, P4843
   Bind S., 2015, Int. J. Comput. Sci. Inf. Technol, V6, P1648
   Bot BM, 2016, SCI DATA, V3, DOI 10.1038/sdata.2016.11
   Braatz EM, 2015, COMPUT BIOL CHEM, V56, P84, DOI 10.1016/j.compbiolchem.2015.04.003
   Brahim A., 2015, PLOS ONE, V10
   Burke RE, 2010, MOVEMENT DISORD, V25, pS76, DOI 10.1002/mds.22783
   Camara C, 2015, J MED SYST, V39, DOI 10.1007/s10916-015-0323-2
   Castellanos G, 2015, MOVEMENT DISORD, V30, P945, DOI 10.1002/mds.26201
   Chomiak T, 2015, J NEURAL TRANSM, V122, P1523, DOI 10.1007/s00702-015-1423-3
   Clark US, 2008, NEUROPSYCHOLOGIA, V46, P2300, DOI 10.1016/j.neuropsychologia.2008.03.014
   Connolly AT, 2015, I IEEE EMBS C NEUR E, P840, DOI 10.1109/NER.2015.7146754
   Cook DJ, 2015, IEEE J BIOMED HEALTH, V19, P1882, DOI 10.1109/JBHI.2015.2461659
   Dai YZ, 2015, IEEE INTL CONF IND I, P1484, DOI 10.1109/INDIN.2015.7281952
   Das R, 2010, EXPERT SYST APPL, V37, P1568, DOI 10.1016/j.eswa.2009.06.040
   Defazio G, 2016, NEUROL SCI, V37, P443, DOI 10.1007/s10072-015-2422-8
   Dong ZQ, 2015, IEEE INT C NETW SENS, P81, DOI 10.1109/ICNSC.2015.7116014
   Drotár P, 2016, ARTIF INTELL MED, V67, P39, DOI 10.1016/j.artmed.2016.01.004
   Eftaxias K, 2015, 2015 IEEE INTERNATIONAL CONFERENCE ON DIGITAL SIGNAL PROCESSING (DSP), P398, DOI 10.1109/ICDSP.2015.7251901
   Ekker MS, 2016, PARKINSONISM RELAT D, V22, pS73, DOI 10.1016/j.parkreldis.2015.08.031
   Ellis RJ, 2015, PLOS ONE, V10, DOI 10.1371/journal.pone.0141694
   Ertugrul ÖF, 2016, EXPERT SYST APPL, V56, P156, DOI 10.1016/j.eswa.2016.03.018
   Feis DL, 2015, NPJ PARKINSON DIS, V1, DOI 10.1038/npjparkd.2015.18
   Ferreira JJ, 2015, J PARKINSON DIS, V5, P281, DOI 10.3233/JPD-140493
   Fundation PD, 2016, STAT PARK WHO HAS PA
   Gilat M, 2015, NPJ PARKINSON DIS, V1, DOI 10.1038/npjparkd.2015.20
   Gründer G, 2003, J NUCL MED, V44, P109
   Handojoseno AMA, 2015, IEEE ENG MED BIO, pCP1
   Hariharan M, 2014, COMPUT METH PROG BIO, V113, P904, DOI 10.1016/j.cmpb.2014.01.004
   Harms H, 2010, IEEE SENSOR, P1037, DOI 10.1109/ICSENS.2010.5690738
   Harris JL, 2015, FRONT AGING NEUROSCI, V7, DOI [10.5589/fnagi.2015.00202, 10.3389/fnagi.2015.00202]
   Heremans E, 2015, PLOS ONE, V10, DOI 10.1371/journal.pone.0142874
   Hewavitharanage S, 2015, IEEE 37 ANN INT C EN, V7, P39
   Hirschauer TJ, 2015, J MED SYST, V39, DOI 10.1007/s10916-015-0353-9
   Illán IA, 2012, MED PHYS, V39, P5971, DOI 10.1118/1.4742055
   Iuppariello L, 2015, IEEE INT SYM MED MEA, P606, DOI 10.1109/MeMeA.2015.7145275
   Ivkovic V, 2016, PARKINSONISM RELAT D, V22, P42, DOI 10.1016/j.parkreldis.2015.11.006
   Jellish J, 2015, IEEE J BIOMED HEALTH, V19, P1809, DOI 10.1109/JBHI.2015.2472560
   Karamintziou SD, 2015, I IEEE EMBS C NEUR E, P860, DOI 10.1109/NER.2015.7146759
   Khobragade N, 2015, IEEE ENG MED BIO, P2616, DOI 10.1109/EMBC.2015.7318928
   Kim H, 2015, IEEE ENG MED BIO, P3751, DOI 10.1109/EMBC.2015.7319209
   Kostikis N, 2015, IEEE J BIOMED HEALTH, V19, P1835, DOI 10.1109/JBHI.2015.2471093
   Kraepelien M, 2016, INTERNET INTERV, V2, P1
   Levin J, 2016, DTSCH ARZTEBL INT, V113, P61, DOI 10.3238/arztebl.2016.0061
   Li B, 2016, NEUROMODULATION, V19, P13, DOI 10.1111/ner.12350
   Lorenzi P, 2015, 2015 6TH IEEE INTERNATIONAL WORKSHOP ON ADVANCES IN SENSORS AND INTERFACES (IWASI), P131, DOI 10.1109/IWASI.2015.7184973
   Martinez-Murcia FJ, 2014, MED PHYS, V41, DOI 10.1118/1.4845115
   Martínez-Murcia FJ, 2014, NEUROCOMPUTING, V126, P58, DOI 10.1016/j.neucom.2013.01.054
   Mazilu S., 2013, P 4 AUGMENTED HUMAN, P124, DOI [DOI 10.1145/2459236.2459257, 10.1145/2459236.2459257]
   Mazilu S, 2015, IEEE J BIOMED HEALTH, V19, P1843, DOI 10.1109/JBHI.2015.2465134
   Mazilu S, 2015, 2015 IEEE INTERNATIONAL CONFERENCE ON PERVASIVE COMPUTING AND COMMUNICATION WORKSHOPS (PERCOM WORKSHOPS), P579, DOI 10.1109/PERCOMW.2015.7134102
   McCandless PJ, 2016, GAIT POSTURE, V44, P7, DOI 10.1016/j.gaitpost.2015.11.006
   Mekyska J, 2015, 2015 4TH INTERNATIONAL WORK CONFERENCE ON BIOINSPIRED INTELLIGENCE (IWOBI), P111, DOI 10.1109/IWOBI.2015.7160153
   Memedi M, 2011, COMPUT METH PROG BIO, V104, P219, DOI 10.1016/j.cmpb.2011.07.017
   Mohammed A, 2015, IEEE ENG MED BIO, P1528, DOI 10.1109/EMBC.2015.7318662
   Mukherjee J, 1996, LIFE SCI, V59, P669, DOI 10.1016/0024-3205(96)00348-7
   Naranjo L, 2016, EXPERT SYST APPL, V46, P286, DOI 10.1016/j.eswa.2015.10.034
   Orozco-Arroyave JR, 2014, P 9 INT C LANG RES E
   Oung QW, 2015, SENSORS-BASEL, V15, P21710, DOI 10.3390/s150921710
   Palacios-Navarro G, 2015, J MED SYST, V39, DOI 10.1007/s10916-015-0289-0
   Pan S, 2012, EXPERT SYST APPL, V39, P10764, DOI 10.1016/j.eswa.2012.02.189
   Papa JP, 2009, INT J IMAG SYST TECH, V19, P120, DOI 10.1002/ima.20188
   Papa JP, 2012, PATTERN RECOGN, V45, P512, DOI 10.1016/j.patcog.2011.07.013
   Pasluosta CF, 2015, IEEE J BIOMED HEALTH, V19, P1873, DOI 10.1109/JBHI.2015.2461555
   Peker M, 2015, J HEALTHC ENG, V6, P281, DOI 10.1260/2040-2295.6.3.281
   Pereira CR, 2018, ARTIF INTELL MED, V87, P67, DOI 10.1016/j.artmed.2018.04.001
   Pereira CR, 2015, COMP MED SY, P171, DOI 10.1109/CBMS.2015.34
   Procházka A, 2015, DIGIT SIGNAL PROCESS, V47, P169, DOI 10.1016/j.dsp.2015.05.011
   Qiang JK, 2015, PARKINSONISM RELAT D, V21, P525, DOI 10.1016/j.parkreldis.2015.02.018
   Rana B, 2015, EXPERT SYST APPL, V42, P4506, DOI 10.1016/j.eswa.2015.01.062
   Reinfelder S, 2015, IEEE ENG MED BIO, P5171, DOI 10.1109/EMBC.2015.7319556
   Restrepo-Agudelo S, 2015, 20 S SIGN PROC IM CO, P1
   Rocha AP, 2015, IEEE ENG MED BIO, P1279, DOI 10.1109/EMBC.2015.7318601
   Rojas A, 2013, EXPERT SYST APPL, V40, P2756, DOI 10.1016/j.eswa.2012.11.017
   Ruonala V, 2015, IEEE ENG MED BIO, P6162, DOI 10.1109/EMBC.2015.7319799
   Rusz J, 2015, J NEUROL, V262, P992, DOI 10.1007/s00415-015-7671-1
   Sakar BE, 2013, IEEE J BIOMED HEALTH, V17, P828, DOI 10.1109/JBHI.2013.2245674
   Segovia F, 2012, MED PHYS, V37
   Segovia F, 2015, FRONT COMPUT NEUROSC, V9, DOI [10.3339/fncom.2015.00137, 10.3389/fncom.2015.00137]
   Shahbakhi M, 2014, Journal of Biomedical Science and Engineering, V7, P147, DOI DOI 10.4236/JBISE.2014.74019
   Shamir RR, 2015, BRAIN STIMUL, V8, P1025, DOI 10.1016/j.brs.2015.06.003
   Shao X, 2015, EUR GERIATR MED, V6, P153, DOI 10.1016/j.eurger.2014.04.012
   Singh G, 2015, IFAC PAPERSONLINE, V48, P918, DOI 10.1016/j.ifacol.2015.09.087
   Singh G, 2015, J NEUROSCI METH, V256, P30, DOI 10.1016/j.jneumeth.2015.08.011
   Smekal Z., 2015, 2015 International Symposium on Signals, Circuits and Systems (ISSCS), P1, DOI DOI 10.1109/ISSCS.2015.7203931
   Smith SL, 2015, IET SYST BIOL, V9, P226, DOI 10.1049/iet-syb.2015.0030
   Soleimaniangharehchopogh F, 2013, INT J COMPUT APPL, V73, P1
   Spadoto AA, 2011, IEEE ENG MED BIO, P7857, DOI 10.1109/IEMBS.2011.6091936
   Spadoto AA, 2010, IEEE ENG MED BIO, P6087, DOI 10.1109/IEMBS.2010.5627634
   Stamford JA, 2015, IEEE J BIOMED HEALTH, V19, P1862, DOI 10.1109/JBHI.2015.2464354
   Su ML, 2015, IEEE MTTS INT MICROW, P148, DOI 10.1109/IMWS-BIO.2015.7303822
   Suzuki A, 2006, BRAIN, V129, P707, DOI 10.1093/brain/awl011
   Szymanski A, 2015, 2015 IEEE 2ND INTERNATIONAL CONFERENCE ON CYBERNETICS (CYBCONF), P218, DOI 10.1109/CYBConf.2015.7175935
   Tay A., 2015, Control Conference (ASCC), 2015 10th Asian, P1, DOI DOI 10.1109/ASCC.2015.7244608
   Thanawattano C, 2015, IEEE ENG MED BIO, P6054, DOI 10.1109/EMBC.2015.7319772
   Trister AD, 2016, NPJ PARKINSONS DIS, V2, DOI 10.1038/npjparkd.2016.6
   Trojaniello D, 2015, GAIT POSTURE, V42, P310, DOI 10.1016/j.gaitpost.2015.06.008
   Tucker CS, 2015, COMPUT BIOL MED, V66, P120, DOI 10.1016/j.compbiomed.2015.08.012
   Villa-Calms T, 2015, 20 S SIGN PROC IM CO, P1
   Volpe D, 2016, GAIT POSTURE, V2, pS8
   Wabnegger A, 2015, PLOS ONE, V10, P1
   Waechter SM, 2015, I IEEE EMBS C NEUR E, P1072, DOI 10.1109/NER.2015.7146813
   Wahid F, 2015, IEEE J BIOMED HEALTH, V19, P1794, DOI 10.1109/JBHI.2015.2450232
   Weber SAT, 2014, GLOBAL ADV RES J MED, P362
   Westin J, 2010, COMPUT METH PROG BIO, V98, P27, DOI 10.1016/j.cmpb.2009.08.001
   Wu YF, 2015, IEEE INT SYM MED MEA, P349, DOI 10.1109/MeMeA.2015.7145226
   Yang WC, 2016, J FORMOS MED ASS
   Yang WC, 2015, J EORMOS MED ASS
   Yoneyama M, 2015, IEEE T NEUR SYS REH, P1
   Zhang L, 2015, IEEE T MAGN, V51, DOI 10.1109/TMAG.2014.2359417
   Zhao Y, 2015, J PARKINSON DIS, V5, P369, DOI 10.3233/JPD-150568
NR 121
TC 84
Z9 86
U1 1
U2 57
PU ELSEVIER
PI AMSTERDAM
PA RADARWEG 29, 1043 NX AMSTERDAM, NETHERLANDS
SN 0933-3657
EI 1873-2860
J9 ARTIF INTELL MED
JI Artif. Intell. Med.
PD APR
PY 2019
VL 95
BP 48
EP 63
DI 10.1016/j.artmed.2018.08.007
PG 16
WC Computer Science, Artificial Intelligence; Engineering, Biomedical;
   Medical Informatics
WE Science Citation Index Expanded (SCI-EXPANDED)
SC Computer Science; Engineering; Medical Informatics
GA HS8AZ
UT WOS:000464091700005
PM 30201325
DA 2025-01-11
ER

PT J
AU de Oliveira, A
   Khamis, M
   Esteves, A
AF de Oliveira, Ana
   Khamis, Mohamed
   Esteves, Augusto
TI GaitWear: a smartwatch application for in-the-wild gait normalisation
   based on a virtual field study assessing the effects of visual and
   haptic cueing
SO BEHAVIOUR & INFORMATION TECHNOLOGY
LA English
DT Article
DE Virtual field study; virtual reality; gait normalisation; haptic
   feedback; eye-tracking; wearable computing
ID RHYTHMIC AUDITORY-STIMULATION; PARKINSONS-DISEASE; BASAL GANGLIA;
   REALITY; WALKING; CUES; MOVEMENT; MOTOR; ENVIRONMENTS; VARIABILITY
AB We explore the use of Virtual Reality as a way to simulate field studies via what is known as Virtual Field Studies. This is particularly relevant when inviting participants to the lab is not feasible, or in the case of our work to simulate locomotion in crowded streets from the safety of the lab. We rely on this to assess the effects of four different cues in normalising gait performance in a simulated environment: two baselines from literature (visual and haptic) that have been traditionally explored in the context of a controlled lab environment, and two novel haptic cues that combine temporal and spatial feedback. We compare these in a holistic manner for the first time, capturing not only gait and gaze performance, but usability, perceived workload, and participant preference. Our haptic baseline performed according to the results described in the literature, and together with participants' gaze behaviour and sense of embodiment we start to validate Virtual Field Studies in this domain. We further report that the haptic baseline was the preferred cue by participants, and led to an overall better performance. We conclude with our implementation of GaitWear, a smart watch application that produces this haptic baseline on the fly.
C1 [de Oliveira, Ana; Esteves, Augusto] Univ Lisbon, Inst Super Tecn, Lisbon, Portugal.
   [Khamis, Mohamed] Univ Glasgow, Sch Comp Sci, Glasgow, Lanark, Scotland.
   [Esteves, Augusto] LARSyS, ITI, Lisbon, Portugal.
C3 Universidade de Lisboa; University of Glasgow
RP Esteves, A (corresponding author), Univ Lisbon, Inst Super Tecn, Lisbon, Portugal.
EM augusto.esteves@tecnico.ulisboa.pt
RI Khamis, Mohamed/J-6443-2017
OI Khamis, Mohamed/0000-0001-7051-5200; Esteves,
   Augusto/0000-0003-1621-5375
FU LARSyS [UIDB/50009/2020]
FX This research was supported by LARSyS (Projeto - UIDB/50009/2020).
CR Agethen P, 2018, ACM T APPL PERCEPT, V15, DOI 10.1145/3230648
   AMBLARD B, 1985, EXP BRAIN RES, V61, P21
   Arias P, 2008, EXP BRAIN RES, V186, P589, DOI 10.1007/s00221-007-1263-y
   ASSAIANTE C, 1989, J MOTOR BEHAV, V21, P72
   Azulay JP, 2006, J NEUROL SCI, V248, P192, DOI 10.1016/j.jns.2006.05.008
   Azulay JP, 1999, BRAIN, V122, P111, DOI 10.1093/brain/122.1.111
   Badarny S, 2014, TREMOR OTHER HYPERK, V4, DOI 10.7916/D8V69GM4
   Bagley S., 1991, Physiotherapy, V77, P415, DOI DOI 10.1016/S0031-9406(10)62035-4
   Baker S P, 1985, Clin Geriatr Med, V1, P501
   Barton J., 2002, UBIWISE UBIQUITOUS W
   Berton F, 2020, 2020 IEEE CONFERENCE ON VIRTUAL REALITY AND 3D USER INTERFACES (VR 2020), P322, DOI [10.1109/VR46266.2020.1581264804299, 10.1109/VR46266.2020.00-52]
   Blascovich J, 2002, PSYCHOL INQ, V13, P103, DOI 10.1207/S15327965PLI1302_01
   Bloem B R, 1992, J Geriatr Psychiatry Neurol, V5, P78
   Brooke J, 1996, USABILITY EVALUATION, V189, P189
   Canning CG, 2020, NAT REV NEUROL, V16, P409, DOI 10.1038/s41582-020-0370-2
   Choi Y, 2020, 2020 IEEE CONFERENCE ON VIRTUAL REALITY AND 3D USER INTERFACES (VR 2020), P1, DOI [10.1109/VR46266.2020.00-87, 10.1109/VR46266.2020.1581319786286]
   COOKE JD, 1978, CAN J NEUROL SCI, V5, P413, DOI 10.1017/S0317167100024197
   Deb S, 2017, APPL ERGON, V65, P449, DOI 10.1016/j.apergo.2017.03.007
   Mendes FAD, 2012, PHYSIOTHERAPY, V98, P217, DOI 10.1016/j.physio.2012.06.001
   Espay AJ, 2010, J REHABIL RES DEV, V47, P573, DOI 10.1682/JRRD.2009.10.0165
   Esteves, 2020, INT WORKSH CROSS REA, V2779, P5
   Fasano Alfonso, 2013, Continuum (Minneap Minn), V19, P1344, DOI 10.1212/01.CON.0000436159.33447.69
   Fiore SM, 2009, J ENVIRON ECON MANAG, V57, P65, DOI 10.1016/j.jeem.2008.08.002
   Freedland RL, 2002, NEUROREHABILITATION, V17, P81
   GLICKSTEIN M, 1991, TRENDS NEUROSCI, V14, P480, DOI 10.1016/0166-2236(91)90055-Y
   Gomez-Jordana LI, 2018, FRONT NEUROL, V9, DOI 10.3389/fneur.2018.00681
   Griffin NN, 2019, 25TH ACM SYMPOSIUM ON VIRTUAL REALITY SOFTWARE AND TECHNOLOGY (VRST 2019), DOI 10.1145/3359996.3364243
   Hanakawa T, 1999, ANN NEUROL, V45, P329, DOI 10.1002/1531-8249(199903)45:3<329::AID-ANA8>3.0.CO;2-S
   Hart SG, 2006, P HUM FACT ERG SOC A, V50, P904, DOI 10.1177/154193120605000909
   Hausdorff JM, 2007, EUR J NEUROSCI, V26, P2369, DOI 10.1111/j.1460-9568.2007.05810.x
   Hausdorff JM, 1998, MOVEMENT DISORD, V13, P428, DOI 10.1002/mds.870130310
   Holden MK, 2005, CYBERPSYCHOL BEHAV, V8, P187, DOI 10.1089/cpb.2005.8.187
   Hollman JH, 2006, GAIT POSTURE, V23, P441, DOI 10.1016/j.gaitpost.2005.05.005
   Hoppe M, 2020, GAIT POSTURE, V79, P41, DOI 10.1016/j.gaitpost.2020.04.003
   Howe TE, 2003, CLIN REHABIL, V17, P363, DOI 10.1191/0269215503cr621oa
   Huhn A.E., 2012, Proceedings of the 2012 ACM annual conference on Human Factors in Computing Systems - CHI'12 p, P2569, DOI DOI 10.1145/2207676.2208646
   Janeh O., 2019, P 2019 ACM S APPL PE, P9, DOI DOI 10.1145/3343036.3343119
   Janeh O, 2019, CELLS-BASEL, V8, DOI 10.3390/cells8050419
   Janssen S, 2017, FRONT NEUROL, V8, DOI 10.3389/fneur.2017.00279
   Janssen S, 2016, J NEUROL, V263, P1661, DOI 10.1007/s00415-016-8195-z
   Kadivar Z, 2011, NEUROREHAB NEURAL RE, V25, P626, DOI 10.1177/1545968311401627
   Kerber F, 2015, PROCEEDINGS OF THE 14TH INTERNATIONAL CONFERENCE ON MOBILE AND UBIQUITOUS MULTIMEDIA (MUM 2015), P218, DOI 10.1145/2836041.2836063
   KNUTSSON E, 1972, BRAIN, V95, P475, DOI 10.1093/brain/95.3.475
   Koritnik T, 2010, GAIT POSTURE, V32, P540, DOI 10.1016/j.gaitpost.2010.07.017
   Lheureux A, 2020, FRONT PHYSIOL, V11, DOI 10.3389/fphys.2020.572063
   Liao YY, 2015, INT J GERONTOL, V9, P190, DOI 10.1016/j.ijge.2014.06.007
   Mahlknecht P, 2013, PLOS ONE, V8, DOI 10.1371/journal.pone.0069627
   Mäkelä V, 2020, PROCEEDINGS OF THE 2020 CHI CONFERENCE ON HUMAN FACTORS IN COMPUTING SYSTEMS (CHI'20), DOI 10.1145/3313831.3376796
   MARSDEN CD, 1994, BRAIN, V117, P877, DOI 10.1093/brain/117.4.877
   Martelli D, 2019, GAIT POSTURE, V67, P251, DOI 10.1016/j.gaitpost.2018.10.029
   Martin J. P., 1967, The basal ganglia and posture
   Mathis Florian, 2021, CHI '21: Proceedings of the 2021 CHI Conference on Human Factors in Computing Systems, DOI 10.1145/3411764.3445478
   McGill M, 2015, CHI 2015: PROCEEDINGS OF THE 33RD ANNUAL CHI CONFERENCE ON HUMAN FACTORS IN COMPUTING SYSTEMS, P2143, DOI 10.1145/2702123.2702382
   McIntosh GC, 1997, J NEUROL NEUROSUR PS, V62, P22, DOI 10.1136/jnnp.62.1.22
   Morris M, 2000, GAIT POSTURE, V12, P205, DOI 10.1016/S0966-6362(00)00076-X
   Morris ME, 1996, BRAIN, V119, P551, DOI 10.1093/brain/119.2.551
   Moussaïd M, 2016, J R SOC INTERFACE, V13, DOI 10.1098/rsif.2016.0414
   Nancel Mathieu, 2013, ACM C HUMAN FACTORS, P831, DOI [10.1145/2470654.24707731,2,3, DOI 10.1145/2470654.24707731,2,3]
   Nanhoe-Mahabier W, 2012, PARKINSONISM RELAT D, V18, P1017, DOI 10.1016/j.parkreldis.2012.05.018
   Novak P, 2006, J NEUROENG REHABIL, V3, DOI 10.1186/1743-0003-3-9
   Parkinson J, 2002, J NEUROPSYCH CLIN N, V14, P223, DOI 10.1176/appi.neuropsych.14.2.223
   Pirker W, 2017, WIEN KLIN WOCHENSCHR, V129, P81, DOI 10.1007/s00508-016-1096-4
   Praamstra P, 1998, BRAIN, V121, P167, DOI 10.1093/brain/121.1.167
   Rabin E, 2013, GAIT POSTURE, V38, P373, DOI 10.1016/j.gaitpost.2012.12.008
   Rascol O, 1997, BRAIN, V120, P103, DOI 10.1093/brain/120.1.103
   Sarma SV, 2012, FRONT INTEGR NEUROSC, V6, DOI 10.3389/fnint.2012.00040
   Schellenbach M, 2010, GAIT POSTURE, V31, P295, DOI 10.1016/j.gaitpost.2009.11.008
   Schrom-Feiertag H, 2017, SPAT COGN COMPUT, V17, P163, DOI 10.1080/13875868.2016.1228654
   Schubert T, 2001, PRESENCE-VIRTUAL AUG, V10, P266, DOI 10.1162/105474601300343603
   Sebastián M, 2008, LECT NOTES COMPUT SC, V5024, P395, DOI 10.1007/978-3-540-69057-3_52
   Sejdic E, 2012, PLOS ONE, V7, DOI 10.1371/journal.pone.0043104
   Serrano Marcos., 2015, Proceedings of the 17th International Conference on Human-Computer Interaction with Mobile Devices and Services (MobileHCI'15), P161, DOI [10.1145/2785830.2785838, DOI 10.1145/2785830.2785838]
   Sharpe MH, 1996, CORTEX, V32, P747, DOI 10.1016/S0010-9452(96)80044-X
   Sheik-Nainar MA, 2007, HUM FACTORS, V49, P696, DOI 10.1518/001872007X215773
   Snijders AH, 2012, NEUROLOGIST, V18, P404, DOI 10.1097/NRL.0b013e31826a99d1
   Steed Anthony, 2020, Interactions, V27, P62, DOI [DOI 10.1145/3406098, 10.1145/3406098]
   Suteerawattananon M, 2004, J NEUROL SCI, V219, P63, DOI 10.1016/j.jns.2003.12.007
   Thaut MH, 2005, ANN NY ACAD SCI, V1060, P303, DOI 10.1196/annals.1360.023
   Thaut MH, 1996, MOVEMENT DISORD, V11, P193, DOI 10.1002/mds.870110213
   Thompson JD, 2017, HUM MOVEMENT SCI, V54, P34, DOI 10.1016/j.humov.2017.03.004
   van Wegen E, 2006, J NEUROL SCI, V248, P210, DOI 10.1016/j.jns.2006.05.034
   van Wegen E, 2006, PARKINSONISM RELAT D, V12, P21, DOI 10.1016/j.parkreldis.2005.06.009
   Voit A, 2019, CHI 2019: PROCEEDINGS OF THE 2019 CHI CONFERENCE ON HUMAN FACTORS IN COMPUTING SYSTEMS, DOI 10.1145/3290605.3300737
   Von Wilzenben H.D., 1942, LOCOMOTION TREATMENT
   Weissenborn Sonya, 1993, PHYSIOTHERAPY, V79, P26
   Witmer B.G., 1994, MEASURING PRESENCE V
   Witmer BG, 1998, PRESENCE-TELEOP VIRT, V7, P225, DOI 10.1162/105474698565686
   Ying Zheng, 2010, 2010 IEEE Haptics Symposium (Formerly known as Symposium on Haptic Interfaces for Virtual Environment and Teleoperator Systems), P351, DOI 10.1109/HAPTIC.2010.5444633
NR 88
TC 5
Z9 5
U1 0
U2 8
PU TAYLOR & FRANCIS LTD
PI ABINGDON
PA 2-4 PARK SQUARE, MILTON PARK, ABINGDON OR14 4RN, OXON, ENGLAND
SN 0144-929X
EI 1362-3001
J9 BEHAV INFORM TECHNOL
JI Behav. Inf. Technol.
PD SEP 10
PY 2021
VL 40
IS 12
SI SI
BP 1292
EP 1309
DI 10.1080/0144929X.2021.1958060
EA JUL 2021
PG 18
WC Computer Science, Cybernetics; Ergonomics
WE Science Citation Index Expanded (SCI-EXPANDED); Social Science Citation Index (SSCI)
SC Computer Science; Engineering
GA WG8FX
UT WOS:000679577800001
OA Green Accepted, Green Submitted
DA 2025-01-11
ER

PT J
AU Bernardinis, M
   Atashzar, SF
   Jog, MS
   Patel, RV
AF Bernardinis, Matthew
   Atashzar, S. Farokh
   jog, mandar s S.
   V. Patel, Rajni
TI Visual velocity perception dysfunction in Parkinson's disease
SO BEHAVIOURAL BRAIN RESEARCH
LA English
DT Article
DE Parkinson's disease (PD); Visual velocity perception; Non-motor PD
   symptoms; PD diagnostic technology; PD monitoring technology;
   Computer-generated graphical tool
ID SENSORIMOTOR INTEGRATION; NONMOTOR SYMPTOMS; GAIT VARIABILITY; MOTION;
   NAVIGATION; DIAGNOSIS; DEFICITS; MOTOR
AB Objective: Compared with motor deficits, sensory information processing in Parkinson's disease (PD) is relatively unexplored. While there is increasing interest in understanding the sensory manifestations of PD, the extent of sensory abnormality in PD has remained relatively unexplored. Furthermore, most investigations on the sensory aspects of PD involve motor aspects, causing confounding results. As sensory deficits often arise in early PD development stages, they present a potential technological target for diagnosis and disease monitoring that is affordable and accessible. Considering this, the current study's aim is to assess visual spatiotemporal perception independent of goal directed movements in PD by designing and using a scalable computational tool.Methods: A flexible 2-D virtual reality environment was created to evaluate various cases of visual perception. Using the tool, an experimental task quantifying the visual perception of velocity was tested on 37 individuals with PD and 17 age-matched control participants.Results: PD patients, both ON and OFF PD therapy, displayed perceptual impairments (p = 0.001 and p = 0.008, respectively) at slower tested velocity magnitudes. These impairments were even observed in early stages of PD (p = 0.015).Conclusion: Visual velocity perception is impaired in PD patients, which suggests impairments in visual spatiotemporal processing occur in PD and provides a promising modality to be used with disease monitoring software. Significance: Visual velocity perception shows high sensitivity to PD at all stages of the disease. Dysfunction in visual velocity perception may contribute to observed motor dysfunction in PD.
C1 [Bernardinis, Matthew; jog, mandar s S.; V. Patel, Rajni] Univ Western Ontario, Sch Biomed Engn, 1151 Richmond St North, London, ON N6A 5B9, Canada.
   [Bernardinis, Matthew; Atashzar, S. Farokh; V. Patel, Rajni] Canadian Surg Technol & Adv Robot, 339 Windermere Rd, London, ON N6A 5A5, Canada.
   [Bernardinis, Matthew; jog, mandar s S.] London Movement Disorders Ctr, 339 Windermere Rd, London, ON N6A 5A5, Canada.
   [Atashzar, S. Farokh] NYU, Elect & Comp Engn, Mech & Aerosp Engn, New York, NY 10003 USA.
   [jog, mandar s S.; V. Patel, Rajni] Univ Western Ontario, Dept Clin Neurol Sci, 1151 Richmond St, London, ON N6A 3K7, Canada.
   [jog, mandar s S.; V. Patel, Rajni] Univ Western Ontario, Dept Elect & Comp Engn, 1151 Richmond St North, London, ON N6A 5B9, Canada.
C3 Western University (University of Western Ontario); New York University;
   Western University (University of Western Ontario); Western University
   (University of Western Ontario)
RP Bernardinis, M (corresponding author), Univ Western Ontario, Sch Biomed Engn, 1151 Richmond St North, London, ON N6A 5B9, Canada.
EM mberna@uwo.ca
RI Patel, Rajni/B-3731-2015; Atashzar, Seyed/AAB-8243-2019
OI Patel, Rajni V/0000-0003-3431-4617
FU AGE-WELL Network of Centres of Excellence [AW CRP 2015 WP5.3]
FX Funding The work was supported by the AGE-WELL Network of Centres of
   Excellence under Grant Number AW CRP 2015 WP5.3.
CR Almeida QJ, 2010, J NEUROL NEUROSUR PS, V81, P513, DOI 10.1136/jnnp.2008.160580
   Armstrong RA, 2011, PARKINSONS DIS-US, V2011, DOI 10.4061/2011/908306
   Baird J.C., 1978, FUNDAMENTALS SCALING, V1st, P25
   Baird J.C., 1978, CLASSICAL PSYCHOPHYS, V1st, P25
   Berardelli A, 2001, BRAIN, V124, P2131, DOI 10.1093/brain/124.11.2131
   Bernardinis M., 2021, FRONT NEUROSCI-SWITZ, V2021, P929
   Bernardinis M, 2019, SCI REP-UK, V9, DOI 10.1038/s41598-019-55827-y
   Beudel M, 2013, NEUROREPORT, V24, P773, DOI 10.1097/WNR.0b013e328363f739
   Bologna M, 2020, BRAIN, V143, P727, DOI 10.1093/brain/awz344
   Bryant MS, 2011, NEUROL RES, V33, P959, DOI 10.1179/1743132811Y.0000000044
   Buhusi CV, 2005, NAT REV NEUROSCI, V6, P755, DOI 10.1038/nrn1764
   Castelo-Branco M, 2009, NEUROPSYCHOLOGIA, V47, P314, DOI 10.1016/j.neuropsychologia.2008.09.003
   Chaudhuri KR, 2006, LANCET NEUROL, V5, P235, DOI 10.1016/S1474-4422(06)70373-8
   Chen GF, 2013, P NATL ACAD SCI USA, V110, P378, DOI 10.1073/pnas.1215834110
   Davidsdottir S, 2005, VISION RES, V45, P1285, DOI 10.1016/j.visres.2004.11.006
   Dujardin K, 2013, PARKINSONISM RELAT D, V19, P300, DOI 10.1016/j.parkreldis.2012.11.001
   Eifuku S, 1998, J NEUROPHYSIOL, V80, P282, DOI 10.1152/jn.1998.80.1.282
   Espay AJ, 2016, MOVEMENT DISORD, V31, P1272, DOI 10.1002/mds.26642
   Fasano A, 2012, LANCET NEUROL, V11, P429, DOI 10.1016/S1474-4422(12)70049-2
   Früend I, 2011, J VISION, V11, DOI 10.1167/11.6.16
   Gescheider G.A., 2013, THEORY SIGNAL DETECT, V3rd, P73
   Giladi N, 2008, MOVEMENT DISORD, V23, pS482, DOI 10.1002/mds.21914
   Greenland JC, 2019, EUR J NEUROSCI, V49, P328, DOI 10.1111/ejn.14094
   Grohn M., 2005, ACM T APPL PERCEPTIO, V2, P564, DOI DOI 10.1145/1101530.1101558
   Hausdorff JM, 1998, MOVEMENT DISORD, V13, P428, DOI 10.1002/mds.870130310
   HUFSCHMIDT A, 1995, MOVEMENT DISORD, V10, P267, DOI 10.1002/mds.870100306
   Ivry RB, 2004, CURR OPIN NEUROBIOL, V14, P225, DOI 10.1016/j.conb.2004.03.013
   Klimkeit EI, 2009, NEUROSCI BIOBEHAV R, V33, P223, DOI 10.1016/j.neubiorev.2008.08.005
   Konczak J, 2007, J NEUROL, V254, P655, DOI 10.1007/s00415-006-0426-2
   Konczak J, 2009, J MOTOR BEHAV, V41, P543, DOI 10.3200/35-09-002
   Laczo M, 2021, BRAIN SCI, V11, DOI 10.3390/brainsci11111421
   LAGAE L, 1994, J NEUROPHYSIOL, V71, P1597, DOI 10.1152/jn.1994.71.5.1597
   Lee A, 1999, NEURO-OPHTHALMOLOGY, V22, P1, DOI 10.1076/noph.22.1.1.3746
   Lewis GN, 2002, BRAIN, V125, P2089, DOI 10.1093/brain/awf200
   Lin CC, 2014, EXP BRAIN RES, V232, P1343, DOI 10.1007/s00221-014-3853-9
   Meindorfner C, 2005, MOVEMENT DISORD, V20, P832, DOI 10.1002/mds.20412
   Mosimann UP, 2004, NEUROLOGY, V63, P2091, DOI 10.1212/01.WNL.0000145764.70698.4E
   Owen AM, 1997, NEUROPSYCHOLOGIA, V35, P519, DOI 10.1016/S0028-3932(96)00101-7
   Parkinson J, 2002, J NEUROPSYCH CLIN N, V14, P223, DOI 10.1176/appi.neuropsych.14.2.223
   Pfeiffer RF, 2016, PARKINSONISM RELAT D, V22, pS119, DOI 10.1016/j.parkreldis.2015.09.004
   Rusu RB, 2010, KUNSTL INTELL, V24, P345, DOI 10.1007/s13218-010-0059-6
   Schrag A, 2002, J NEUROL NEUROSUR PS, V73, P529, DOI 10.1136/jnnp.73.5.529
   Shukla AW, 2013, J NEUROL NEUROSUR PS, V84, P1020, DOI 10.1136/jnnp-2012-304102
   STELMACH GE, 1989, EXP BRAIN RES, V76, P165
   Talitckii A, 2021, IEEE SENS J, V21, P3738, DOI 10.1109/JSEN.2020.3027564
   Tolosa E, 2021, LANCET NEUROL, V20, P385, DOI 10.1016/S1474-4422(21)00030-2
   Vaillancourt DE, 2013, MOVEMENT DISORD, V28, P1920, DOI 10.1002/mds.25687
   Young DE, 2010, VISION RES, V50, P2495, DOI 10.1016/j.visres.2010.08.029
NR 48
TC 1
Z9 1
U1 3
U2 6
PU ELSEVIER
PI AMSTERDAM
PA RADARWEG 29, 1043 NX AMSTERDAM, NETHERLANDS
SN 0166-4328
EI 1872-7549
J9 BEHAV BRAIN RES
JI Behav. Brain Res.
PD AUG 24
PY 2023
VL 452
AR 114490
DI 10.1016/j.bbr.2023.114490
EA AUG 2023
PG 12
WC Behavioral Sciences; Neurosciences
WE Science Citation Index Expanded (SCI-EXPANDED)
SC Behavioral Sciences; Neurosciences & Neurology
GA P6SB4
UT WOS:001051943400001
PM 37172741
DA 2025-01-11
ER

PT J
AU Yelshyna, D
   Gago, MF
   Bicho, E
   Fernandes, V
   Gago, NF
   Costa, L
   Silva, H
   Rodrigues, ML
   Rocha, L
   Sousa, N
AF Yelshyna, Darya
   Gago, Miguel F.
   Bicho, Estela
   Fernandes, Vitor
   Gago, Nuno F.
   Costa, Luis
   Silva, Helder
   Rodrigues, Maria Lurdes
   Rocha, Luis
   Sousa, Nuno
TI Compensatory postural adjustments in Parkinson's disease assessed via a
   virtual reality environment
SO BEHAVIOURAL BRAIN RESEARCH
LA English
DT Article
DE Idiopathic Parkinson's disease; Compensatory postural adjustments;
   Virtual reality; Kinematics; Time-frequency distribution
ID ANKLE STIFFNESS; OLDER-ADULTS; SWAY; STIMULATION; FEEDBACK; FALLS; GAIT;
   ACCELEROMETRY; EQUILIBRIUM; ORIENTATION
AB Postural control is a complex dynamic mechanism, which integrates information from visual, vestibular and somatosensory systems. Idiopathic Parkinson's disease (IPD) patients are unable to produce appropriate reflexive responses to changing environmental conditions. Still, it is controversial what is due to voluntary or involuntary postural control, even less what is the effect of levodopa. We aimed to evaluate compensatory postural adjustments (CPA), with kinematic and time-frequency analyzes, and further understand the role of dopaminergic medication on these processes. 19 healthy subjects (Controls) and 15 idiopathic Parkinson's disease (IPD) patients in the OFF and ON medication states, wearing IMUs, were submitted to a virtual reality scenario with visual downward displacements on a staircase. We also hypothesized if CPA would involve mechanisms occurring in distinct time scales. We subsequently analyzed postural adjustments on two frequency bands: low components between 0.3 and 1.5 Hz (LB), and high components between 1.5 and 3.5 Hz (HB). Vertical acceleration demonstrated a greater power for discriminating IPD patients from healthy subjects. Visual perturbation significantly increased the power of the HB in all groups, being particularly more evident in the OFF state. Levodopa significantly increased their basal power taking place on the LB. However, controls and IPD patients in the ON state revealed a similar trend of the control mechanism. Results indicate an improvement in muscular stiffness provided by levodopa. They also suggest the role of different compensatory postural adjustment patterns, with LB being related to inertial properties of the oscillating mass and HB representing reactions to the ongoing visual input-changing scenario. (C) 2015 Elsevier B.V. All rights reserved.
C1 [Yelshyna, Darya; Bicho, Estela; Fernandes, Vitor; Gago, Nuno F.; Costa, Luis; Silva, Helder; Rocha, Luis] Univ Minho, Sch Engn, Dept Ind Elect, Algoritmi Ctr, Braga, Portugal.
   [Gago, Miguel F.; Rodrigues, Maria Lurdes] EPE, Dept Neurol, Ctr Hosp Alto Ave, Guimaraes, Portugal.
   [Gago, Miguel F.; Sousa, Nuno] Univ Minho, Life & Hlth Sci Res Inst ICVS, Braga, Portugal.
   [Gago, Miguel F.; Sousa, Nuno] ICVS 3Bs PT Govt Associate Lab, Braga, Portugal.
C3 Universidade do Minho; Universidade do Minho
RP Gago, MF (corresponding author), Ctr Hosp Alto Ave, Dept Neurol, Rua Cutileiros, P-4835044 Creixomil, Guimaraes, Portugal.
EM miguelfgago@yahoo.com
RI ; Bicho, Estela/M-5241-2013; Gago, Miguel Fernandes/F-2355-2015; Sousa,
   Nuno/N-9137-2017; Rocha, Luis/A-6676-2013
OI Silva, Helder/0000-0002-6570-6501; Bicho, Estela/0000-0003-2715-4037;
   Yelshyna, Darya/0000-0002-6242-7398; Gago, Miguel
   Fernandes/0000-0003-0894-6207; Sousa, Nuno/0000-0002-8755-5126; Rocha,
   Luis/0000-0001-8184-8801
FU FP7 Marie Curie ITN Neural Engineering Transformative Technologies
   (NETT) project
FX The Center ALGORITMI was funded by the FP7 Marie Curie ITN Neural
   Engineering Transformative Technologies (NETT) project. The authors have
   no conflicts of interest to report.
CR Afonso JA, 2011, SENSORS-BASEL, V11, P3852, DOI 10.3390/s110403852
   Al-Jawad A, 2013, APCBEE PROC, V7, P93, DOI 10.1016/j.apcbee.2013.08.018
   Alexandrov AV, 2005, BIOL CYBERN, V93, P309, DOI [10.1007/s00422-005-0004-1, 10.1007/s00422-005-0004-l]
   Bloem BR, 2004, MOVEMENT DISORD, V19, P871, DOI 10.1002/mds.20115
   Bohnen NI, 2006, CLIN GERIATR MED, V22, P797, DOI 10.1016/j.cger.2006.06.009
   CARROLL JP, 1993, J BIOMECH, V26, P409, DOI 10.1016/0021-9290(93)90004-X
   Casadio M, 2005, GAIT POSTURE, V21, P410, DOI 10.1016/j.gaitpost.2004.05.005
   Chong RKY, 2000, J NEUROL SCI, V175, P57, DOI 10.1016/S0022-510X(00)00277-X
   Claudino R, 2013, CLIN NEUROPHYSIOL, V124, P1628, DOI 10.1016/j.clinph.2013.02.111
   Conte A, 2013, NAT REV NEUROL, V9, P687, DOI 10.1038/nrneurol.2013.224
   Contin M, 1996, Parkinsonism Relat Disord, V2, P29, DOI 10.1016/1353-8020(95)00008-9
   Diest M.V., 2013, J NEUROENG REHABIL, V10, P101
   Dimitrova D, 2004, J NEUROPHYSIOL, V91, P489, DOI 10.1152/jn.00094.2003
   Dokka K, 2009, GAIT POSTURE, V30, P211, DOI 10.1016/j.gaitpost.2009.05.001
   Ferdjallah M, 1999, GAIT POSTURE, V10, P129, DOI 10.1016/S0966-6362(99)00023-5
   Freitas S, 2011, J CLIN EXP NEUROPSYC, V33, P989, DOI 10.1080/13803395.2011.589374
   Gago MF, 2014, DEMENT GERIATR COGN, P22
   Gago MF, 2014, GAIT POSTURE
   Grimbergen YA. M., 2011, Parkinsons Disease: Non-Motor and Non-Dopaminergic Features, P261, DOI DOI 10.1002/9781444397970.CH32
   Hall LM, 2013, NEUROSCIENCE, V250, P483, DOI 10.1016/j.neuroscience.2013.07.006
   Haykin S.S., 1991, ADV SPECTRUM ANAL AR, P418
   Heuvel M.R.C., 2009, NEUROSCI LETT, V452, P37
   Horak FB, 2006, AGE AGEING, V35, P7, DOI 10.1093/ageing/afl077
   Horak FB, 1996, J NEUROPHYSIOL, V75, P2380, DOI 10.1152/jn.1996.75.6.2380
   Jordan MI., 1999, COGNITIVE NEUROSCIEN, P601
   Kanekar N, 2014, AGE, V36, P1067, DOI 10.1007/s11357-014-9621-8
   Kobayashi K, 2005, ACTA OTO-LARYNGOL, V125, P858, DOI 10.1080/00016480510031498
   Loram ID, 2002, J PHYSIOL-LONDON, V545, P1041, DOI 10.1113/jphysiol.2002.025049
   Loughlin P, 1994, IEEE SIGNAL PROC LET, V1, P199, DOI 10.1109/97.338752
   LOUGHLIN PJ, 1994, IEEE T SIGNAL PROCES, V42, P2697, DOI 10.1109/78.324735
   Loughlin PJ, 2001, IEEE T NEUR SYS REH, V9, P24, DOI 10.1109/7333.918273
   Mancini M, 2009, EUR J NEUROL, V16, P1028, DOI 10.1111/j.1468-1331.2009.02641.x
   Mancini M, 2011, PARKINSONISM RELAT D, V17, P557, DOI 10.1016/j.parkreldis.2011.05.010
   Martens K.A.E., 2011, MOVEMENT DISORD, V27, P387
   Martens K.A.E., 2015, NEUROPSYCHOLOGIA
   Martinez-Mendez R, 2012, COMPUT METHOD BIOMEC, V15, P899, DOI 10.1080/10255842.2011.565753
   MASSION J, 1992, PROG NEUROBIOL, V38, P35, DOI 10.1016/0301-0082(92)90034-C
   Mathie MJ, 2004, PHYSIOL MEAS, V25, pR1, DOI 10.1088/0967-3334/25/2/R01
   Maurer C, 2003, BRAIN, V126, P1146, DOI 10.1093/brain/awg100
   Mignardot JB, 2014, J ALZHEIMERS DIS, V41, P431, DOI 10.3233/JAD-132657
   Nutt J.G., 1996, MOVEMENT DISORDERS N, P649
   Palmerini L, 2011, IEEE T INF TECHNOL B, V15, P481, DOI 10.1109/TITB.2011.2107916
   Papandreou-Suppappola A, 2003, EL EN AP SI, P1
   Park S, 2004, EXP BRAIN RES, V154, P417, DOI 10.1007/s00221-003-1674-3
   Peterka RJ, 2004, J NEUROPHYSIOL, V91, P410, DOI 10.1152/jn.00516.2003
   Prieto TE, 1996, IEEE T BIO-MED ENG, V43, P956, DOI 10.1109/10.532130
   Revilla FJ, 2013, FRONT NEUROL, V4, DOI 10.3389/fneur.2013.00202
   Riley MA, 2003, NEUROSCI LETT, V342, P45, DOI 10.1016/S0304-3940(03)00229-5
   Rocchi L, 2002, J NEUROL NEUROSUR PS, V73, P267, DOI 10.1136/jnnp.73.3.267
   Romero DH, 2003, IEEE ENG MED BIOL, V22, P27, DOI 10.1109/MEMB.2003.1195692
   SCHUMANN T, 1995, J BIOMECH, V28, P603, DOI 10.1016/0021-9290(94)00113-I
   Stoffregen T.A., 2015, HUM MOVEMENT SCI, V19, P203
   Takakusaki K, 2013, MOVEMENT DISORD, V28, P1483, DOI 10.1002/mds.25669
   Watanabe T., 2011, COMPUT INTEL NEUROSC, P1
   Weiss P.L, 2014, VIRTUAL REALITY TECH, P47
   Williams, 2008, GERIATRIC PHYS DIAGN
   Williams-Gray CH, 2007, BRAIN, V130, P1787, DOI 10.1093/brain/awm111
   Yeh TT, 2010, NEUROSCI LETT, V481, P173, DOI 10.1016/j.neulet.2010.06.081
NR 58
TC 20
Z9 24
U1 0
U2 26
PU ELSEVIER SCIENCE BV
PI AMSTERDAM
PA PO BOX 211, 1000 AE AMSTERDAM, NETHERLANDS
SN 0166-4328
EI 1872-7549
J9 BEHAV BRAIN RES
JI Behav. Brain Res.
PD JAN 1
PY 2016
VL 296
BP 384
EP 392
DI 10.1016/j.bbr.2015.08.017
PG 9
WC Behavioral Sciences; Neurosciences
WE Science Citation Index Expanded (SCI-EXPANDED)
SC Behavioral Sciences; Neurosciences & Neurology
GA CY0EL
UT WOS:000366079100048
PM 26304718
OA Green Published
DA 2025-01-11
ER

PT J
AU Sumec, R
   Filip, P
   Sheardová, K
   Bares, M
AF Sumec, Rastislav
   Filip, Pavel
   Sheardova, Katerina
   Bares, Martin
TI Psychological Benefits of Nonpharmacological Methods Aimed for Improving
   Balance in Parkinson's Disease: A Systematic Review
SO BEHAVIOURAL NEUROLOGY
LA English
DT Review
ID QUALITY-OF-LIFE; DEEP-BRAIN-STIMULATION; RANDOMIZED CONTROLLED-TRIAL;
   TAI CHI EXERCISE; ANXIETY DISORDERS; OLDER-ADULTS; POSTURAL INSTABILITY;
   TREADMILL-WALKING; TRAINING-PROGRAM; VIRTUAL-REALITY
AB Parkinson's disease (PD) is a serious condition with a major negative impact on patient's physical and mental health. Postural instability is one of the cardinal difficulties reported by patients to deal with. Neuroanatomical, animal, and clinical studies on nonparkinsonian and parkinsonian subjects suggest an important correlation between the presence of balance dysfunction and multiple mood disorders, such as anxiety, depression, and apathy. Considering that balance dysfunction is a very common symptom in PD, we can presume that by its management we could positively influence patient's state of mind too. This review is an analysis of nonpharmacological methods shown to be effective and successful for improving balance in patients suffering from PD. Strategies such as general exercise, robotic assisted training, Tai Chi, Qi Gong, Yoga, dance (such as tango or ballet), box, virtual realitybased, or neurofeedback-based techniques and so forth can significantly improve the stability in these patients. Beside this physical outcome, many methods have also shown effect on quality of life, depression level, enjoyment, and motivation to continue in practicing the method independently. The purpose of this review is to provide information about practical and creative methods designed to improve balance in PD and highlight their positive impact on patient's psychology.
C1 [Sumec, Rastislav; Sheardova, Katerina] St Annes Univ Hosp, ICRC, Brno 65691, Czech Republic.
   [Sumec, Rastislav; Filip, Pavel; Sheardova, Katerina; Bares, Martin] Masaryk Univ, St Annes Univ Hosp, Fac Med, Dept Neurol 1, Pekarska 53, Brno 65691, Czech Republic.
   [Filip, Pavel; Bares, Martin] Cent European Inst Technol CEITEC, Behav & Social Neurosci Res Grp, Brno 62500, Czech Republic.
   [Bares, Martin] Univ Minnesota, Sch Med, Dept Neurol, Minneapolis, MN 55455 USA.
C3 St. Anne's University Hospital Brno (FNUSA); St. Anne's University
   Hospital Brno (FNUSA-ICRC); Masaryk University Brno; St. Anne's
   University Hospital Brno (FNUSA); University of Minnesota System;
   University of Minnesota Twin Cities
RP Bares, M (corresponding author), Masaryk Univ, St Annes Univ Hosp, Fac Med, Dept Neurol 1, Pekarska 53, Brno 65691, Czech Republic.
EM martin.bares@fnusa.cz
RI Filip, Pavel/E-3572-2012; Bares, Martin/E-3700-2012
OI Sumec, Rastislav/0000-0002-4022-9526; Sheardova,
   Katerina/0000-0002-7731-1996; Filip, Pavel/0000-0001-5656-5164; Bares,
   Martin/0000-0001-6846-6809
FU European Regional Development Fund [CZ.1.05/1.1.00/02.0068]; Ministry of
   Health of the Czech Republic [NT-13437]
FX This work was supported by the project "Central European Institute of
   Technology (CEITEC)" (CZ.1.05/1.1.00/02.0068) from the European Regional
   Development Fund and by Ministry of Health of the Czech Republic,
   research Grant NT-13437 and project "International Clinical Research
   Center (ICRC)."
CR Aarsland D, 2009, J NEUROL NEUROSUR PS, V80, P928, DOI 10.1136/jnnp.2008.166959
   Amano S, 2013, PARKINSONISM RELAT D, V19, P955, DOI 10.1016/j.parkreldis.2013.06.007
   Ashburn A, 2007, J NEUROL NEUROSUR PS, V78, P678, DOI 10.1136/jnnp.2006.099333
   Asseman F, 2007, J NEUROL, V254, P1555, DOI 10.1007/s00415-007-0587-7
   Azarpaikan A, 2014, GAIT POSTURE, V40, P177, DOI 10.1016/j.gaitpost.2014.03.179
   Bakker M, 2004, MOVEMENT DISORD, V19, P1092, DOI 10.1002/mds.20116
   Balaban CD, 1996, EXP BRAIN RES, V108, P367
   Balaban CD, 2001, J ANXIETY DISORD, V15, P53, DOI 10.1016/S0887-6185(00)00042-6
   Balaz M., 2013, NEUROLOGIE PRO PRAXI, V14, P229
   Barone P, 2009, MOVEMENT DISORD, V24, P1641, DOI 10.1002/mds.22643
   Bart O, 2009, RES DEV DISABIL, V30, P486, DOI 10.1016/j.ridd.2008.07.008
   Batson G, 2010, J EVID-BASED INTEGR, V15, P65, DOI 10.1177/1533210110383903
   Bauman A, 2004, OPTIMIZING EXERCISE, P1
   Bello O, 2013, GAIT POSTURE, V38, P590, DOI 10.1016/j.gaitpost.2013.02.005
   Bello O, 2010, GAIT POSTURE, V32, P118, DOI 10.1016/j.gaitpost.2010.04.015
   Benoit M, 2011, J NEUROL SCI, V310, P58, DOI 10.1016/j.jns.2011.07.006
   Bisson E, 2007, CYBERPSYCHOL BEHAV, V10, P16, DOI 10.1089/cpb.2006.9997
   Bloem BR, 2001, J NEUROL, V248, P950, DOI 10.1007/s004150170047
   Bonnet AM, 2012, PARKINSONS DIS-US, V2012, DOI 10.1155/2012/198316
   Boulgarides L K, 2014, Int J Yoga Therap, V24, P31
   Burn DJ, 2002, J NEUROL NEUROSUR PS, V73, P240, DOI 10.1136/jnnp.73.3.240
   Butler DP, 2010, INJURY, V41, P883, DOI 10.1016/j.injury.2010.03.024
   Caballol N, 2007, MOVEMENT DISORD, V22, pS358, DOI 10.1002/mds.21677
   Cakit BD, 2007, CLIN REHABIL, V21, P698, DOI 10.1177/0269215507077269
   Capecci M, 2014, ARCH PHYS MED REHAB, V95, P1067, DOI 10.1016/j.apmr.2014.01.020
   Caro XJ, 2011, APPL PSYCHOPHYS BIOF, V36, P193, DOI 10.1007/s10484-011-9159-9
   Charney DS, 1996, CRIT REV NEUROBIOL, V10, P419
   Combs SA, 2011, PHYS THER, V91, P132, DOI 10.2522/ptj.20100142
   Conradsson D, 2014, ARCH PHYS MED REHAB, V95, P1000, DOI 10.1016/j.apmr.2013.10.024
   Contreras A, 2012, PARKINSONS DIS-US, V2012, DOI 10.1155/2012/362572
   Corcos DM, 2013, MOVEMENT DISORD, V28, P1230, DOI 10.1002/mds.25380
   Damasio AR, 1998, BRAIN RES REV, V26, P83, DOI 10.1016/S0165-0173(97)00064-7
   Dibble LE, 2009, PARKINSONISM RELAT D, V15, P752, DOI 10.1016/j.parkreldis.2009.04.009
   Dissanayaka NNW, 2010, MOVEMENT DISORD, V25, P838, DOI 10.1002/mds.22833
   Dujardin K, 2009, MOVEMENT DISORD, V24, P2391, DOI 10.1002/mds.22843
   Ebersbach G, 2008, ARCH PHYS MED REHAB, V89, P399, DOI 10.1016/j.apmr.2007.09.031
   Ellis T, 2013, PHYS THER, V93, P628, DOI 10.2522/ptj.20120279
   Erez O, 2004, J ANXIETY DISORD, V18, P341, DOI 10.1016/S0887-6185(02)00291-8
   Esculier JF, 2012, J REHABIL MED, V44, P144, DOI 10.2340/16501977-0922
   Faridnia M., 2012, Annals of Biological Research, V3, P1020
   Fasano A, 2010, BRAIN, V133, P2664, DOI 10.1093/brain/awq221
   Filippin NT, 2010, BRAZ J PHYS THER, V14, P344, DOI 10.1590/S1413-35552010005000016
   Frazzitta G, 2013, NEUROREHABILITATION, V33, P299, DOI 10.3233/NRE-130959
   Friedman JH, 2010, PARKINSONISM RELAT D, V16, P553, DOI 10.1016/j.parkreldis.2010.05.004
   Frisina PG, 2009, PARKINSONISM RELAT D, V15, P144, DOI 10.1016/j.parkreldis.2008.04.038
   Fung F. S., 2007, PARKINSONS DIS MOVEM
   Gallagher DA, 2012, NEUROBIOL DIS, V46, P581, DOI 10.1016/j.nbd.2011.12.041
   Ganesan M, 2014, PM&R, V6, P22, DOI 10.1016/j.pmrj.2013.08.604
   Gao Q, 2014, CLIN REHABIL, V28, P748, DOI 10.1177/0269215514521044
   Gobbi LTB, 2009, PARKINSONISM RELAT D, V15, pS49
   Goddard AW, 1997, J CLIN PSYCHIAT, V58, P4
   Hackney ME, 2008, GAIT POSTURE, V28, P456, DOI 10.1016/j.gaitpost.2008.02.005
   Hackney ME, 2010, NEUROREHAB NEURAL RE, V24, P384, DOI 10.1177/1545968309353329
   Hackney ME, 2009, PARKINSONISM RELAT D, V15, P644, DOI 10.1016/j.parkreldis.2009.03.003
   Hackney ME, 2009, COMPLEMENT THER MED, V17, P203, DOI 10.1016/j.ctim.2008.10.005
   Hackney ME, 2007, AM J DANCE THER, V29, P109, DOI 10.1007/s10465-007-9039-2
   Hackney ME, 2009, J REHABIL MED, V41, P475, DOI 10.2340/16501977-0362
   Hague SM, 2005, J NEUROL NEUROSUR PS, V76, P1058, DOI 10.1136/jnnp.2004.060186
   Hall E, 2011, DISABIL REHABIL, V33, P1483, DOI 10.3109/09638288.2010.529233
   Hariz MI, 2008, MOVEMENT DISORD, V23, P416, DOI 10.1002/mds.21888
   Hashimoto H, 2015, COMPLEMENT THER MED, V23, P210, DOI 10.1016/j.ctim.2015.01.010
   Hassan A, 2014, J NEUROL SCI, V338, P162, DOI 10.1016/j.jns.2013.12.040
   Heiberger L, 2011, FRONT AGING NEUROSCI, V3, DOI 10.3389/fnagi.2011.00014
   Hely MA, 1999, J NEUROL NEUROSUR PS, V67, P300, DOI 10.1136/jnnp.67.3.300
   Herman T, 2007, ARCH PHYS MED REHAB, V88, P1154, DOI 10.1016/j.apmr.2007.05.015
   Herz NB, 2013, PARKINSONISM RELAT D, V19, P1039, DOI 10.1016/j.parkreldis.2013.07.014
   Hirsch MA, 2003, ARCH PHYS MED REHAB, V84, P1109, DOI 10.1016/S0003-9993(03)00046-7
   Houston S, 2013, ARTS HEALTH, V5, P103, DOI 10.1080/17533015.2012.745580
   Jankovic J, 2008, J NEUROL NEUROSUR PS, V79, P368, DOI 10.1136/jnnp.2007.131045
   Kara B, 2012, NEUROREHABILITATION, V30, P351, DOI 10.3233/NRE-2012-0766
   Kaski D, 2014, CLIN REHABIL, V28, P1115, DOI 10.1177/0269215514534277
   Kattenstroth JC, 2010, FRONT AGING NEUROSCI, V2, DOI 10.3389/fnagi.2010.00031
   Kim HD, 2014, J PHYS THER SCI, V26, P1025, DOI 10.1589/jpts.26.1025
   Kluding Patricia, 2006, Physiotherapy Theory and Practice, V22, P153, DOI 10.1080/09593980600724261
   Krack P, 2003, NEW ENGL J MED, V349, P1925, DOI 10.1056/NEJMoa035275
   Lauhoff P, 2013, DISABIL REHABIL, V35, P382, DOI 10.3109/09638288.2012.694962
   Lee NY, 2015, J PHYS THER SCI, V27, P145, DOI 10.1589/jpts.27.145
   Leentjens AFG, 2011, MOVEMENT DISORD, V26, P484, DOI 10.1002/mds.23528
   Lesage S, 2009, HUM MOL GENET, V18, pR48, DOI 10.1093/hmg/ddp012
   Li F, 2012, WFN XIX WORLD CONGRE, V18, ps155
   Loftus SL, 2014, TOP GERIATR REHABIL, V30, P58, DOI 10.1097/TGR.0000000000000007
   Lord S, 2013, MOVEMENT DISORD, V28, P634, DOI 10.1002/mds.25338
   Marchant D, 2010, COMPLEMENT THER MED, V18, P184, DOI 10.1016/j.ctim.2010.07.004
   Martens KAE, 2014, PLOS ONE, V9, DOI 10.1371/journal.pone.0106561
   Melton LJ, 2006, MOVEMENT DISORD, V21, P1361, DOI 10.1002/mds.20946
   Mhatre PV, 2013, PM&R, V5, P769, DOI 10.1016/j.pmrj.2013.05.019
   Mirelman A, 2011, J NEUROENG REHABIL, V8, DOI 10.1186/1743-0003-8-35
   MOGA MM, 1995, J COMP NEUROL, V359, P221, DOI 10.1002/cne.903590204
   Moriello G, 2013, J BODYW MOV THER, V17, P408, DOI 10.1016/j.jbmt.2013.01.005
   Morris ME, 2009, MOVEMENT DISORD, V24, P64, DOI 10.1002/mds.22295
   Muslimovic D, 2008, NEUROLOGY, V70, P2241, DOI 10.1212/01.wnl.0000313835.33830.80
   Nilsson MH, 2009, J NEUROENG REHABIL, V6, DOI 10.1186/1743-0003-6-13
   Nilsson MH, 2005, ACTA NEUROL SCAND, V111, P301, DOI 10.1111/j.1600-0404.2005.00394.x
   Nisenzon AN, 2011, PARKINSONISM RELAT D, V17, P89, DOI 10.1016/j.parkreldis.2010.09.005
   Nocera J, 2009, PARKINSONISM RELAT D, V15, P742, DOI 10.1016/j.parkreldis.2009.07.002
   Obeso JA, 2008, MOVEMENT DISORD, V23, pS548, DOI 10.1002/mds.22062
   Ossowska K, 2013, PHARMACOL REP, V65, P1545, DOI 10.1016/S1734-1140(13)71516-0
   Paker N, 2013, NEUROREHABILITATION, V33, P323, DOI 10.3233/NRE-130962
   Pasman EP, 2011, NEUROSCIENCE, V177, P283, DOI 10.1016/j.neuroscience.2010.12.050
   Pedersen KF, 2009, PARKINSONISM RELAT D, V15, P295, DOI 10.1016/j.parkreldis.2008.07.006
   Picelli A, 2012, PARKINSONISM RELAT D, V18, P990, DOI 10.1016/j.parkreldis.2012.05.010
   Picelli A, 2012, NEUROREHAB NEURAL RE, V26, P353, DOI 10.1177/1545968311424417
   Plaha P, 2005, NEUROREPORT, V16, P1883, DOI 10.1097/01.wnr.0000187637.20771.a0
   Pompeu JE, 2014, PHYSIOTHERAPY, V100, P162, DOI 10.1016/j.physio.2013.10.003
   Pompeu JE, 2012, PHYSIOTHERAPY, V98, P196, DOI 10.1016/j.physio.2012.06.004
   Pont-Sunyer C, 2015, MOVEMENT DISORD, V30, P229, DOI 10.1002/mds.26077
   Pontone GM, 2009, MOVEMENT DISORD, V24, P1333, DOI 10.1002/mds.22611
   Porter JD, 1997, J VESTIBUL RES-EQUIL, V7, P63
   Rahman S, 2008, MOVEMENT DISORD, V23, P1428, DOI 10.1002/mds.21667
   Raub JA, 2002, J ALTERN COMPLEM MED, V8, P797, DOI 10.1089/10755530260511810
   Reijnders JSAM, 2009, PARKINSONISM RELAT D, V15, P379, DOI 10.1016/j.parkreldis.2008.09.003
   Reijnders JSAM, 2010, MOVEMENT DISORD, V25, P2318, DOI 10.1002/mds.23268
   Reppa GP, 2013, PROCD SOC BEHV, V84, P230, DOI 10.1016/j.sbspro.2013.06.540
   RICARDO JA, 1978, BRAIN RES, V153, P1, DOI 10.1016/0006-8993(78)91125-3
   RICHE D, 1990, J COMP NEUROL, V293, P399, DOI 10.1002/cne.902930306
   Robinson K, 2005, NEUROREHABILITATION, V20, P169
   Rodriguez-Oroz MC, 2009, LANCET NEUROL, V8, P1128, DOI 10.1016/S1474-4422(09)70293-5
   Romenets SR, 2015, COMPLEMENT THER MED, V23, P175, DOI 10.1016/j.ctim.2015.01.015
   Romito LM, 2009, MOVEMENT DISORD, V24, P557, DOI 10.1002/mds.22390
   Rosario E., 2012, DISABILITY REHABILIT, V2, P45
   Ross A, 2010, J ALTERN COMPLEM MED, V16, P3, DOI 10.1089/acm.2009.0044
   Rossi-Izquierdo M, 2013, GAIT POSTURE, V37, P195, DOI 10.1016/j.gaitpost.2012.07.002
   ROUTH LC, 1987, MAYO CLIN PROC, V62, P733, DOI 10.1016/S0025-6196(12)65226-4
   Sagna A, 2014, PARKINSONISM RELAT D, V20, P708, DOI 10.1016/j.parkreldis.2014.03.020
   Scalzo PL, 2012, ARQ NEURO-PSIQUIAT, V70, P119, DOI 10.1590/S0004-282X2012000200009
   Schenkman M, 1998, J AM GERIATR SOC, V46, P1207, DOI 10.1111/j.1532-5415.1998.tb04535.x
   Schmid AA, 2010, ARCH PHYS MED REHAB, V91, P576, DOI 10.1016/j.apmr.2009.12.018
   Schüpbach WMM, 2005, J NEUROL NEUROSUR PS, V76, P1640, DOI 10.1136/jnnp.2005.063206
   Sharma Neena K, 2015, Int J Yoga, V8, P74, DOI 10.4103/0973-6131.146070
   Shefer S, 2015, BEHAV BRAIN RES, V276, P76, DOI 10.1016/j.bbr.2014.06.046
   Shen X, 2012, J REHABIL MED, V44, P944, DOI 10.2340/16501977-1056
   Shih M., 2014, P PHYSL SOC, V31, P283
   SIEMERS ER, 1993, MOVEMENT DISORD, V8, P501, DOI 10.1002/mds.870080415
   Smith AD, 2003, EXP NEUROL, V184, P31, DOI 10.1016/j.expneurol.2003.08.017
   Soh SE, 2011, PARKINSONISM RELAT D, V17, P1, DOI 10.1016/j.parkreldis.2010.08.012
   Stefani A, 2007, BRAIN, V130, P1596, DOI 10.1093/brain/awl346
   Stegemöller EL, 2014, ARCH PHYS MED REHAB, V95, P649, DOI 10.1016/j.apmr.2013.10.031
   SUMMA S, 2013, GAIT POSTURE S1, V37, pS15, DOI DOI 10.1016/J.GAITP0ST.2012.12.040
   Tommasi G, 2007, J NEUROL SCI, V258, P99, DOI 10.1016/j.jns.2007.03.002
   Toole T, 2005, NEUROREHABILITATION, V20, P307
   Toole T, 2000, NEUROREHABILITATION, V14, P165
   Tsang WWN, 2013, J PHYSIOTHER, V59, P55, DOI 10.1016/S1836-9553(13)70148-6
   van den Heuvel MRC, 2014, PARKINSONISM RELAT D, V20, P1352, DOI 10.1016/j.parkreldis.2014.09.022
   Visser M, 2008, J NEUROL, V255, P1580, DOI 10.1007/s00415-008-0994-4
   Vivas J, 2011, ARCH PHYS MED REHAB, V92, P1202, DOI 10.1016/j.apmr.2011.03.017
   Ward CD, 2000, J NEUROL NEUROSUR PS, V69, P289
   Westheimer O., 2015, Journal of Neural Transmission. Dance for PD: A preliminary investigation of effects on motor function and quality of life among persons with Parkinson's disease
   Wong-Yu Is I. S., 2013, HONG KONG PHYSIOTHER, V31, P100
   Yen CY, 2011, PHYS THER, V91, P862, DOI 10.2522/ptj.20100050
NR 149
TC 51
Z9 61
U1 1
U2 80
PU HINDAWI LTD
PI LONDON
PA ADAM HOUSE, 3RD FLR, 1 FITZROY SQ, LONDON, W1T 5HF, ENGLAND
SN 0953-4180
EI 1875-8584
J9 BEHAV NEUROL
JI Behav. Neurol.
PY 2015
VL 2015
AR 620674
DI 10.1155/2015/620674
PG 16
WC Clinical Neurology
WE Science Citation Index Expanded (SCI-EXPANDED); Social Science Citation Index (SSCI)
SC Neurosciences & Neurology
GA CN1TQ
UT WOS:000358203400001
PM 26236107
OA gold, Green Published, Green Submitted
DA 2025-01-11
ER

PT J
AU Park, C
   Lee, BC
AF Park, Catherine
   Lee, Beom-Chan
TI A Systematic Review of the Effects of Interactive Telerehabilitation
   with Remote Monitoring and Guidance on Balance and Gait Performance in
   Older Adults and Individuals with Neurological Conditions
SO BIOENGINEERING-BASEL
LA English
DT Review
DE interactive telerehabilitation; monitoring; guidance; virtual reality;
   apps; videoconferencing; exergame
AB Recognizing the growing interests and benefits of technology-assisted interactive telerehabilitation in various populations, the aim of this review is to systematically review the effects of interactive telerehabilitation with remote monitoring and guidance for improving balance and gait performance in older adults and individuals with neurological conditions. The study protocol for this systematic review was registered with the international prospective register of systematic reviews (PROSPERO) with the unique identifier CRD42024509646. Studies written in English published from January 2014 to February 2024 in Web of Science, Pubmed, Scopus, and Google Scholar were examined. Of the 247 identified, 17 were selected after initial and eligibility screening, and their methodological quality was assessed with the National Institutes of Health Quality Assessment Tool for Observational Cohort and Cross-sectional Studies. All 17 studies demonstrated balance and gait performance improvement in older adults and in individuals with stroke, Parkinson's disease, and multiple sclerosis following 4 or more weeks of interactive telerehabilitation via virtual reality, smartphone or tablet apps, or videoconferencing. The findings of this systematic review can inform the future design and implementation of interactive telerehabilitation technology and improve balance and gait training exercise regimens for older adults and individuals with neurological conditions.
C1 [Park, Catherine] Yonsei Univ, Div Digital Healthcare, Wonju 26493, South Korea.
   [Lee, Beom-Chan] Univ Houston, Dept Hlth & Human Performance, Houston, TX 77204 USA.
   [Lee, Beom-Chan] Univ Houston, Ctr Neuromotor & Biomech Res, Houston, TX 77204 USA.
C3 Yonsei University; University of Houston System; University of Houston;
   University of Houston System; University of Houston
RP Park, C (corresponding author), Yonsei Univ, Div Digital Healthcare, Wonju 26493, South Korea.; Lee, BC (corresponding author), Univ Houston, Dept Hlth & Human Performance, Houston, TX 77204 USA.; Lee, BC (corresponding author), Univ Houston, Ctr Neuromotor & Biomech Res, Houston, TX 77204 USA.
EM catherine.park@yonsei.ac.kr; blee24@central.uh.edu
OI Lee, Beom Chan/0000-0002-5647-0170
FU Yonsei University Future-Leading Research Initiative
FX No Statement Available
CR Abou L, 2021, ARCH PHYS MED REHAB, V102, P132, DOI 10.1016/j.apmr.2020.06.025
   Alashram AR, 2020, NEUROREHABILITATION, V46, P455, DOI 10.3233/NRE-203047
   [Anonymous], NIDCD Balance Disorders
   [Anonymous], WHO FALLS
   Arienti C, 2019, PLOS ONE, V14, DOI 10.1371/journal.pone.0219781
   Bao T, 2022, SENSORS-BASEL, V22, DOI 10.3390/s22083014
   Bao T, 2018, J NEUROENG REHABIL, V15, DOI 10.1186/s12984-017-0339-6
   Bellomo RG, 2020, J CENT NERV SYST DIS, V12, DOI 10.1177/1179573520979866
   Chanpimol Shane, 2020, Arch Physiother, V10, P18, DOI 10.1186/s40945-020-00089-5
   Chen J, 2017, AM J PHYS MED REHAB, V96, P152, DOI 10.1097/PHM.0000000000000559
   Choi SD, 2017, APPL ERGON, V65, P570, DOI 10.1016/j.apergo.2016.10.013
   Clemson L, 2004, J AM GERIATR SOC, V52, P1487, DOI 10.1111/j.1532-5415.2004.52411.x
   Corrini C, 2023, MULT SCLER RELAT DIS, V69, DOI 10.1016/j.msard.2022.104424
   Dalmazane M, 2021, MULT SCLER RELAT DIS, V51, DOI 10.1016/j.msard.2021.102928
   Delgoshaei Bahram, 2017, Med J Islam Repub Iran, V31, P113, DOI 10.14196/mjiri.31.113
   Federico S, 2023, J PERS MED, V13, DOI 10.3390/jpm13121692
   FERNANDO CK, 1978, BIOFEEDBACK SELF-REG, V3, P435, DOI 10.1007/BF00998946
   Gandolfi M, 2017, BIOMED RES INT, V2017, DOI 10.1155/2017/7962826
   Giggins OM, 2013, J NEUROENG REHABIL, V10, DOI 10.1186/1743-0003-10-60
   Goffredo M, 2023, J CLIN MED, V12, DOI 10.3390/jcm12093178
   Guyatt G, 2011, J CLIN EPIDEMIOL, V64, P383, DOI 10.1016/j.jclinepi.2010.04.026
   Hansson EE, 2007, EUR J PHYSIOTHER, V9, P106, DOI 10.1080/14038190701526564
   Howe TE, 2011, COCHRANE DB SYST REV, DOI 10.1002/14651858.CD004963.pub3
   Isernia S, 2020, FRONT NEUROL, V11, DOI 10.3389/fneur.2020.00846
   Jirasakulsuk Nathaphon, 2022, JMIR Rehabil Assist Technol, V9, pe36028, DOI 10.2196/36028
   Kairy D, 2009, DISABIL REHABIL, V31, P427, DOI 10.1080/09638280802062553
   Landry MD, 2016, PHYS THER, V96, P71, DOI 10.2522/ptj.20150010
   Lee C, 2023, BIOENGINEERING-BASEL, V10, DOI 10.3390/bioengineering10101142
   Lloréns R, 2015, ARCH PHYS MED REHAB, V96, P418, DOI 10.1016/j.apmr.2014.10.019
   McAuley E, 1997, J AGING PHYS ACTIV, V5, P329, DOI 10.1123/japa.5.4.329
   Moher D., 2009, PLoS Med, V6, pe1000097, DOI [DOI 10.1371/JOURNAL.PMED.1000097, 10.1136/bmj(b2535]
   National Institute of Health, 2017, Quality Assessment Tool for Observational Cohort and Cross-Sectional Studies
   Park C, 2022, INT J ENV RES PUB HE, V19, DOI 10.3390/ijerph192316361
   Park S, 2024, PHYS THER, V104, DOI 10.1093/ptj/pzad165
   Perrochon A, 2019, ANN PHYS REHABIL MED, V62, P366, DOI 10.1016/j.rehab.2019.04.004
   Pinto C, 2023, J DANCE MED SCI, V27, P253, DOI 10.1177/1089313X231186201
   Regauer V, 2020, BMC GERIATR, V20, DOI 10.1186/s12877-020-01899-9
   Salgueiro C, 2022, INT J ENV RES PUB HE, V19, DOI 10.3390/ijerph19095689
   Seidler KJ, 2017, J TELEMED TELECARE, V23, P740, DOI 10.1177/1357633X16668092
   Sigrist R, 2013, PSYCHON B REV, V20, P21, DOI 10.3758/s13423-012-0333-8
   Tarihoran DETAU, 2023, J CLIN NURS, V32, P5938, DOI 10.1111/jocn.16716
   Truijen S, 2022, NEUROL SCI, V43, P2995, DOI 10.1007/s10072-021-05855-2
   van den Berg M, 2016, STROKE, V47, P1885, DOI 10.1161/STROKEAHA.116.013431
   WINTER DA, 1990, MED PROG TECHNOL, V16, P31
   Wu HC, 2020, INT J ENV RES PUB HE, V17, DOI 10.3390/ijerph17207576
   Wu ZS, 2020, J STROKE CEREBROVASC, V29, DOI 10.1016/j.jstrokecerebrovasdis.2020.105328
   Yitayeh A, 2016, BMC SPORTS SCI MED R, V8, DOI 10.1186/s13102-016-0042-0
NR 47
TC 0
Z9 0
U1 5
U2 6
PU MDPI
PI BASEL
PA ST ALBAN-ANLAGE 66, CH-4052 BASEL, SWITZERLAND
EI 2306-5354
J9 BIOENGINEERING-BASEL
JI Bioengineering-Basel
PD MAY
PY 2024
VL 11
IS 5
AR 460
DI 10.3390/bioengineering11050460
PG 18
WC Biotechnology & Applied Microbiology; Engineering, Biomedical
WE Science Citation Index Expanded (SCI-EXPANDED)
SC Biotechnology & Applied Microbiology; Engineering
GA SF3O1
UT WOS:001233004900001
PM 38790328
OA Green Published, gold
DA 2025-01-11
ER

PT J
AU Payedimarri, AB
   Ratti, M
   Rescinito, R
   Vanhaecht, K
   Panella, M
AF Payedimarri, Anil Babu
   Ratti, Matteo
   Rescinito, Riccardo
   Vanhaecht, Kris
   Panella, Massimiliano
TI Effectiveness of Platform-Based Robot-Assisted Rehabilitation for
   Musculoskeletal or Neurologic Injuries: A Systematic Review
SO BIOENGINEERING-BASEL
LA English
DT Review
DE robot-assisted training; neurorehabilitation; orthopedic rehabilitation;
   clinical effectiveness; platform-based robotic rehabilitation;
   Parkinson's disease; stroke; spinal cord injuries
AB During the last ten years the use of robotic-assisted rehabilitation has increased significantly. Compared with traditional care, robotic rehabilitation has several potential advantages. Platform-based robotic rehabilitation can help patients recover from musculoskeletal and neurological conditions. Evidence on how platform-based robotic technologies can positively impact on disability recovery is still lacking, and it is unclear which intervention is most effective in individual cases. This systematic review aims to evaluate the effectiveness of platform-based robotic rehabilitation for individuals with musculoskeletal or neurological injuries. Thirty-eight studies met the inclusion criteria and evaluated the efficacy of platform-based rehabilitation robots. Our findings showed that rehabilitation with platform-based robots produced some encouraging results. Among the platform-based robots studied, the VR-based Rutgers Ankle and the Hunova were found to be the most effective robots for the rehabilitation of patients with neurological conditions (stroke, spinal cord injury, Parkinson's disease) and various musculoskeletal ankle injuries. Our results were drawn mainly from studies with low-level evidence, and we think that our conclusions should be taken with caution to some extent and that further studies are needed to better evaluate the effectiveness of platform-based robotic rehabilitation devices.
C1 [Payedimarri, Anil Babu; Ratti, Matteo; Rescinito, Riccardo; Panella, Massimiliano] Univ Piemonte Orientale, Dept Translat Med DIMET, I-28100 Novara, Italy.
   [Vanhaecht, Kris] Katholieke Univ Leuven, Dept Publ Hlth & Primary Care, Leuven Inst Healthcare Policy, B-3000 Leuven, Belgium.
   [Vanhaecht, Kris] Univ Leuven, Univ Hosp Leuven, Dept Qual Management, B-3000 Leuven, Belgium.
C3 University of Eastern Piedmont Amedeo Avogadro; KU Leuven; KU Leuven;
   University Hospital Leuven
RP Payedimarri, AB (corresponding author), Univ Piemonte Orientale, Dept Translat Med DIMET, I-28100 Novara, Italy.
EM anil.payedimarri@uniupo.it; matteo.ratti@uniupo.it;
   10033325@studenti.uniupo.it; kris.vanhaecht@kuleuven.be;
   massimiliano.panella@med.uniupo.it
RI Rescinito, Riccardo/HTQ-0924-2023; Payedimarri, Anil Babu/ITV-9581-2023;
   Ratti, Matteo/HHC-9622-2022; Panella, Massimiliano/AAE-8109-2021;
   Vanhaecht, Kris/ACW-1273-2022
OI Rescinito, Riccardo/0000-0003-0117-3432; Payedimarri, Anil
   Babu/0000-0003-4298-1305; PANELLA, Massimiliano/0000-0003-1880-7198;
   Ratti, Matteo/0000-0002-9273-9114
CR Alvarez-Perez MG, 2020, DISABIL REHABIL-ASSI, V15, P394, DOI 10.1080/17483107.2019.1578424
   Barbero P., 2020, HUNOVA PERFORMANCE O
   Bessler J, 2021, FRONT ROBOT AI, V8, DOI 10.3389/frobt.2021.602878
   Bessler J, 2020, FRONT ROBOT AI, V7, DOI 10.3389/frobt.2020.557606
   Boian R.F., 2002, Proc. 1st Int. Workshop Virtual Reality Rehabilitation, P77
   Boian RF, 2003, 11TH SYMPOSIUM ON HAPTIC INTERFACES FOR VIRTUAL ENVIRONMENT AND TELEOPERATOR SYSTEMS - HAPTICS 2003, PROCEEDINGS, P247, DOI 10.1109/HAPTIC.2003.1191289
   Bosecker C, 2010, NEUROREHAB NEURAL RE, V24, P62, DOI 10.1177/1545968309343214
   Bunge LR, 2021, PLOS ONE, V16, DOI 10.1371/journal.pone.0252193
   Burdea GC, 2013, IEEE T NEUR SYS REH, V21, P165, DOI 10.1109/TNSRE.2012.2206055
   Burlando M., 2019, USE HUNOVA REHABILIT
   Cella A, 2020, PLOS ONE, V15, DOI 10.1371/journal.pone.0234904
   Cella A, 2020, AGING CLIN EXP RES, V32, P491, DOI 10.1007/s40520-019-01395-0
   Cioi D., 2011, P 2011 IEEE INT C RE, P654, DOI 10.1109/ICORR.2011.5975432
   Cordo P, 2009, NEUROREHAB NEURAL RE, V23, P67, DOI 10.1177/1545968308317437
   De Luca A, 2020, FRONT NEUROL, V11, DOI 10.3389/fneur.2020.00494
   Deutsch J.E., 2004, J NEUROL PHYS THER, V28, P185, DOI 10.1097/01253086-200412000-00054
   Deutsch J.E., 2001, Proc. Eurohaptics 2001, P11
   Deutsch JE, 2001, PRESENCE-VIRTUAL AUG, V10, P416, DOI 10.1162/1054746011470262
   Deutsch JE, 2007, IEEE T NEUR SYS REH, V15, P30, DOI 10.1109/TNSRE.2007.891384
   Di Matteo A., 2019, HUNOVA TOOL REHABILI
   Escelsior M., 2020, BALANCE ASSESSMENT T
   Gandolla M, 2020, FRONT BIOENG BIOTECH, V7, DOI 10.3389/fbioe.2019.00450
   Girone M, 2000, Stud Health Technol Inform, V70, P89
   Hesse S, 2014, CLIN REHABIL, V28, P637, DOI 10.1177/0269215513516967
   Homma K, 2007, INT C REHAB ROBOT, P292, DOI 10.1109/ICORR.2007.4428440
   Krebs H I, 1998, IEEE Trans Rehabil Eng, V6, P75, DOI 10.1109/86.662623
   Krebs HI, 2003, AUTON ROBOT, V15, P7, DOI 10.1023/A:1024494031121
   Leo A., 2019, ROLE HUNOVA REHABILI
   Leo A., 2018, 12 ISPRM WORLD C ISP
   Li LT, 2021, FRONT MED TECHNOL, V3, DOI 10.3389/fmedt.2021.780090
   Liberati A, 2009, BMJ-BRIT MED J, V339, DOI [10.1371/journal.pmed.1000097, 10.1136/bmj.b2700, 10.1016/j.ijsu.2010.07.299, 10.1136/bmj.i4086, 10.1186/2046-4053-4-1, 10.1016/j.ijsu.2010.02.007, 10.1136/bmj.b2535]
   Loureiro RCV, 2011, MED BIOL ENG COMPUT, V49, P1103, DOI 10.1007/s11517-011-0797-0
   Maggio MG, 2021, J INTEGR NEUROSCI, V20, P439, DOI 10.31083/j.jin2002046
   Marchesi G, 2020, P IEEE RAS-EMBS INT, P497, DOI 10.1109/BioRob49111.2020.9224337
   Marchesi G, 2019, INT C REHAB ROBOT, P570, DOI 10.1109/ICORR.2019.8779387
   Miao Q, 2018, J HEALTHC ENG, V2018, DOI 10.1155/2018/1534247
   Mirelman A, 2009, STROKE, V40, P169, DOI 10.1161/STROKEAHA.108.516328
   Mohammed S, 2012, ADV ROBOTICS, V26, P1, DOI 10.1163/016918611X607356
   Nguyen U., 2021, ROLE HUNOVA TREATMEN
   Park YL, 2014, BIOINSPIR BIOMIM, V9, DOI 10.1088/1748-3182/9/1/016007
   Pendolino L., 2019, TREATMENT ADV STAGE
   Péter O, 2011, INT J REHABIL RES, V34, P196, DOI 10.1097/MRR.0b013e328346e8ad
   Pieve V.D., 2019, REHABILITATIVE TREAT
   Risicato G., 2020, HUNOVA EVALUATION TR
   Rodríguez-Fernández A, 2021, J NEUROENG REHABIL, V18, DOI 10.1186/s12984-021-00815-5
   Roy A, 2009, IEEE T ROBOT, V25, P569, DOI 10.1109/TRO.2009.2019783
   Saglia JA, 2019, INT C REHAB ROBOT, P417
   Saglia JA, 2013, IEEE-ASME T MECH, V18, P1799, DOI 10.1109/TMECH.2012.2214228
   Selles RW, 2005, ARCH PHYS MED REHAB, V86, P2330, DOI 10.1016/j.apmr.2005.07.305
   Senanayake Chathuri, 2009, 2009 IEEE/ASME International Conference on Advanced Intelligent Mechatronics (AIM), P1142, DOI 10.1109/AIM.2009.5229740
   Spina S, 2021, J REHABIL MED, V53, DOI 10.2340/16501977-2793
   Stefano M, 2014, BIOMED RES INT, V2014, DOI 10.1155/2014/265634
   Stephenson A, 2018, DISABIL REHABIL-ASSI, V13, P245, DOI 10.1080/17483107.2017.1306593
   Taglione E., 2018, PROPRIOCEPTIVE MOTOR
   Taglione E., 2015, ANKLE REHABILITATION
   Vallone F., 2018, EVALUATION REHABILIT
   Vallone F., 2019, EFFECT ROBOTIC TRAIN
   Volpe BT, 2001, CURR OPIN NEUROL, V14, P745, DOI 10.1097/00019052-200112000-00011
   Wagner TH, 2011, STROKE, V42, P2630, DOI 10.1161/STROKEAHA.110.606442
   Waldman G, 2013, NEUROREHABILITATION, V32, P625, DOI 10.3233/NRE-130885
   Wu YN, 2011, NEUROREHAB NEURAL RE, V25, P378, DOI 10.1177/1545968310388666
   Zhang LQ, 2002, IEEE T NEUR SYS REH, V10, P149, DOI 10.1109/TNSRE.2002.802857
   Zhang MM, 2013, J NEUROENG REHABIL, V10, DOI 10.1186/1743-0003-10-30
   Zhou ZH, 2015, ROBOT AUTON SYST, V73, P111, DOI 10.1016/j.robot.2014.09.023
NR 64
TC 27
Z9 29
U1 4
U2 38
PU MDPI
PI BASEL
PA ST ALBAN-ANLAGE 66, CH-4052 BASEL, SWITZERLAND
EI 2306-5354
J9 BIOENGINEERING-BASEL
JI Bioengineering-Basel
PD APR
PY 2022
VL 9
IS 4
AR 129
DI 10.3390/bioengineering9040129
PG 21
WC Biotechnology & Applied Microbiology; Engineering, Biomedical
WE Science Citation Index Expanded (SCI-EXPANDED)
SC Biotechnology & Applied Microbiology; Engineering
GA 0R0ZB
UT WOS:000785333500001
PM 35447689
OA Green Published, gold
DA 2025-01-11
ER

PT J
AU Gandolfi, M
   Geroin, C
   Dimitrova, E
   Boldrini, P
   Waldner, A
   Bonadiman, S
   Picelli, A
   Regazzo, S
   Stirbu, E
   Primon, D
   Bosello, C
   Gravina, AR
   Peron, L
   Trevisan, M
   Garcia, AC
   Menel, A
   Bloccari, L
   Valè, N
   Saltuari, L
   Tinazzi, M
   Smania, N
AF Gandolfi, Marialuisa
   Geroin, Christian
   Dimitrova, Eleonora
   Boldrini, Paolo
   Waldner, Andreas
   Bonadiman, Silvia
   Picelli, Alessandro
   Regazzo, Sara
   Stirbu, Elena
   Primon, Daniela
   Bosello, Christian
   Gravina, Aristide Roberto
   Peron, Luca
   Trevisan, Monica
   Garcia, Alberto Carreno
   Menel, Alessia
   Bloccari, Laura
   Vale, Nicola
   Saltuari, Leopold
   Tinazzi, Michele
   Smania, Nicola
TI Virtual Reality Telerehabilitation for Postural Instability in
   Parkinson's Disease: A Multicenter, Single-Blind, Randomized, Controlled
   Trial
SO BIOMED RESEARCH INTERNATIONAL
LA English
DT Article
ID BALANCE BOARD; INTEGRATED APPROACH; MULTIPLE-SCLEROSIS; PISA SYNDROME;
   WII FIT; REHABILITATION; MOTOR; GAIT; RESPONSIVENESS; PERFORMANCE
AB Introduction. Telerehabilitation enables patients to access remote rehabilitation services for patient-physiotherapist videoconferencing in their own homes. Home-based virtual reality (VR) balance training has been shown to reduce postural instability in patients with Parkinson's disease (PD). The primary aim was to compare improvements in postural stability after remotely supervised in-home VR balance training and in-clinic sensory integration balance training (SIBT). Methods. In this multicenter study, 76 PD patients (modified Hoehn and Yahr stages 2.5-3) were randomly assigned to receive either in-home VR telerehabilitation (n = 38) or in-clinic SIBT (n = 38) in 21 sessions of 50 minutes each, 3 days/week for 7 consecutive weeks. VR telerehabilitation consisted of graded exergames using the Nintendo Wii Fit system; SIBT included exercises to improve postural stability. Patients were evaluated before treatment, after treatment, and at 1-month follow-up. Results. Analysis revealed significant between-group differences in improvement on the Berg Balance Scale for the VR telerehabilitation group (p = 0.04) and significant Time x Group interactions in the Dynamic Gait Index (p = 0.04) for the in-clinic group. Both groups showed differences in all outcome measures over time, except for fall frequency. Cost comparison yielded between-group differences in treatment and equipment costs. Conclusions. VR is a feasible alternative to in-clinic SIBT for reducing postural instability in PD patients having a caregiver.
C1 [Gandolfi, Marialuisa; Geroin, Christian; Dimitrova, Eleonora; Picelli, Alessandro; Vale, Nicola; Smania, Nicola] Univ Verona, Neuromotor & Cognit Rehabil Res Ctr CRRNC, Dept Neurosci Biomed & Movement Sci, Ple LA Scuro 10, I-37134 Verona, Italy.
   [Gandolfi, Marialuisa; Picelli, Alessandro; Smania, Nicola] Azienda Osped Univ Integrata, Neurorehabil Unit, Ple Scuro 10, I-37134 Verona, Italy.
   [Boldrini, Paolo] ULSS2 Marca Trevigiana, Dept Rehabil Med, Treviso, Italy.
   [Boldrini, Paolo] Rehabil Hosp Motta Livenza, Motta Di Livenza, Italy.
   [Waldner, Andreas] Private Clin Villa Melitta, Neurol Rehabil, I-39100 Bolzano, Italy.
   [Waldner, Andreas; Saltuari, Leopold] Res Dept Neurorehabil South Tyrol, I-39100 Bolzano, Italy.
   [Bonadiman, Silvia] Univ Verona, Sch Specializat Phys Med & Rehabil, Verona, Italy.
   [Regazzo, Sara; Stirbu, Elena] Azienda ULSS N 9, Treviso, Italy.
   [Primon, Daniela; Bosello, Christian; Gravina, Aristide Roberto; Peron, Luca; Trevisan, Monica; Garcia, Alberto Carreno] Azienda ULSS N 15, Rehabil Unit, Alta Padovana, Cittadella, Italy.
   [Menel, Alessia; Bloccari, Laura] Azienda ULSS N 1, Belluno, Italy.
   [Saltuari, Leopold] Hochzirl Hosp, Dept Neurol, Zirl, Austria.
   [Tinazzi, Michele] Univ Verona, Dept Neurosci Biomed & Movement Sci, Movement Disorders Div, Neurol Unit, Verona, Italy.
C3 University of Verona; University of Verona; Azienda Ospedaliera
   Universitaria Integrata Verona; ULSS 2 Marca TV; Ospedale Ca' Foncello
   Treviso; University of Verona; University of Verona
RP Smania, N (corresponding author), Univ Verona, Neuromotor & Cognit Rehabil Res Ctr CRRNC, Dept Neurosci Biomed & Movement Sci, Ple LA Scuro 10, I-37134 Verona, Italy.; Smania, N (corresponding author), Azienda Osped Univ Integrata, Neurorehabil Unit, Ple Scuro 10, I-37134 Verona, Italy.
EM nicola.smania@univr.it
RI Geroin, Christian/K-9348-2016; TINAZZI, Michele/J-7134-2018; Gandolfi,
   Marialuisa/J-7033-2018; Picelli, Alessandro/K-5610-2016
OI Geroin, Christian/0000-0001-6095-1930; TINAZZI,
   Michele/0000-0002-2370-7063; Vale, Nicola/0000-0002-2364-5990; Gandolfi,
   Marialuisa/0000-0002-0877-4807; Picelli, Alessandro/0000-0002-3558-8276
FU grant of Ricerca Sanitaria Finalizzata Regionale [319/10]
FX The authors thank the patients, their family members, and caregivers for
   participating in this study. This work was supported by the grant of
   Ricerca Sanitaria Finalizzata Regionale 2010 [Grant no. 319/10].
CR Achey M, 2014, MOVEMENT DISORD, V29, P871, DOI 10.1002/mds.25903
   Backer Jane H, 2006, J Neurosci Nurs, V38, P51
   Barry G, 2014, J NEUROENG REHABIL, V11, DOI [10.1186/1743-0003-11-60, 10.1186/1743-0003-11-33]
   Bloem BR, 2015, MOVEMENT DISORD, V30, P1504, DOI 10.1002/mds.26363
   Mendes FAD, 2012, PHYSIOTHERAPY, V98, P217, DOI 10.1016/j.physio.2012.06.001
   Esculier JF, 2012, J REHABIL MED, V44, P144, DOI 10.2340/16501977-0922
   Gandolfi M, 2015, MINERVA MED, V106, P287
   Gandolfi M, 2015, MULT SCLER J, V21, P1453, DOI 10.1177/1352458514562438
   Gelb DJ, 1999, ARCH NEUROL-CHICAGO, V56, P33, DOI 10.1001/archneur.56.1.33
   Geroin C, 2016, CURR NEUROL NEUROSCI, V16, DOI 10.1007/s11910-016-0628-7
   Geroin C, 2015, PARKINSONISM RELAT D, V21, P736, DOI 10.1016/j.parkreldis.2015.04.020
   Goetz CG, 2004, MOVEMENT DISORD, V19, P1020, DOI 10.1002/mds.20213
   Gray P, 2000, J Neurosci Nurs, V32, P222
   Herz NB, 2013, PARKINSONISM RELAT D, V19, P1039, DOI 10.1016/j.parkreldis.2013.07.014
   Hirsch MA, 2003, ARCH PHYS MED REHAB, V84, P1109, DOI 10.1016/S0003-9993(03)00046-7
   Holmes JD, 2013, CLIN REHABIL, V27, P361, DOI 10.1177/0269215512458684
   Horak FB, 2006, AGE AGEING, V35, P7, DOI 10.1093/ageing/afl077
   Jenkinson C, 1997, PSYCHOL HEALTH, V12, P805, DOI 10.1080/08870449708406741
   Liao YY, 2015, NEUROREHAB NEURAL RE, V29, P658, DOI 10.1177/1545968314562111
   Lloréns R, 2015, ARCH PHYS MED REHAB, V96, P418, DOI 10.1016/j.apmr.2014.10.019
   Mhatre PV, 2013, PM&R, V5, P769, DOI 10.1016/j.pmrj.2013.05.019
   Mirelman A, 2013, MOVEMENT DISORD, V28, P1597, DOI 10.1002/mds.25670
   Ortiz-Gutiérrez R, 2013, INT J ENV RES PUB HE, V10, P5697, DOI 10.3390/ijerph10115697
   Pardasaney PK, 2012, PHYS THER, V92, P388, DOI 10.2522/ptj.20100398
   Patel N, 2014, LANCET NEUROL, V13, P100, DOI 10.1016/S1474-4422(13)70213-8
   Perera S, 2006, J AM GERIATR SOC, V54, P743, DOI 10.1111/j.1532-5415.2006.00701.x
   Pompeu JE, 2012, PHYSIOTHERAPY, V98, P196, DOI 10.1016/j.physio.2012.06.004
   POWELL LE, 1995, J GERONTOL A-BIOL, V50, pM28, DOI 10.1093/gerona/50A.1.M28
   Smania N, 2008, NEUROL SCI, V29, P313, DOI 10.1007/s10072-008-0988-0
   Smania N, 2010, NEUROREHAB NEURAL RE, V24, P826, DOI 10.1177/1545968310376057
   Steffen T, 2008, PHYS THER, V88, P733, DOI 10.2522/ptj.20070214
   Tinazzi M, 2016, MOVEMENT DISORD, V31, P1785, DOI 10.1002/mds.26829
   Zalecki Tomasz, 2013, Folia Med Cracov, V53, P65
NR 33
TC 170
Z9 180
U1 2
U2 40
PU HINDAWI LTD
PI LONDON
PA ADAM HOUSE, 3RD FLR, 1 FITZROY SQ, LONDON, W1T 5HF, ENGLAND
SN 2314-6133
EI 2314-6141
J9 BIOMED RES INT
JI Biomed Res. Int.
PY 2017
VL 2017
AR 7962826
DI 10.1155/2017/7962826
PG 11
WC Biotechnology & Applied Microbiology; Medicine, Research & Experimental
WE Science Citation Index Expanded (SCI-EXPANDED)
SC Biotechnology & Applied Microbiology; Research & Experimental Medicine
GA FN8OO
UT WOS:000416284700001
PM 29333454
OA Green Published, gold, Green Submitted
DA 2025-01-11
ER

PT J
AU Alavian, S
   Taghizade, G
   Mahdizade, H
   Behzadipour, S
AF Alavian, Seyedmostafa
   Taghizade, Ghorban
   Mahdizade, Hajar
   Behzadipour, Saeed
TI A computerized assessment tool for the upper extremities motor
   performance in individuals with Parkinson's disease
SO BIOMEDICAL SIGNAL PROCESSING AND CONTROL
LA English
DT Article
DE Motor assessment; Virtual reality; Reliability; Validity; Discriminative
   validity; Kinematic indices
ID UPPER-LIMB; RELIABILITY; STROKE; MOVEMENT; REHABILITATION; AMPLITUDE;
   ACCURACY; VALIDITY; ARM; QUESTIONNAIRE
AB Objective: Computerized assessment of Parkinson's disease (PD) patients' motor performance can pave the way to subject-specific design of the rehabilitative interventions. The objective is to propose a computerized assessment tool for upper extremities motor performance in PD. It is based on kinematic indices and a virtual reality exergaming system. The reliability, construct and discriminative validity of the proposed tool were investigated.Methods: A set of virtual tasks was designed and integrated to the therapeutic programs of the participants including uni/bimanual, in-phase/anti-phase hand movements on the less/more affected sides. 33 persons with PD participated in a test re-test study to determine the reliability, discriminative validity on the medication states, and validity of the kinematic indices. Clinical assessments, including Box and Block Test, 9-Hole Peg Test, Movement Disorders Society motor section of the Unified PD Rating Scale (MDS-UPDRS III), were performed for validity assessment.Results: Task type has a significant impact on the validity of the indices. Reaching tasks were shown to be superior. Besides, it was demonstrated that a minimum of 3 repeats is needed for reliable results in the proposed setting. Jerk indices, curvature, and spectral speed metrics lack either reliability or validity. Temporal speed metrics have superior reliability (Intraclass Correlation Coefficient ICC > 0.9) and validity (Pearson > 0.6) in reaching tasks.Conclusion: Temporal speed metrics and point reaching virtual tasks were shown to have high potentials for objective assessment of upper extremity (UE) motor performance in PD in the context of a virtual reality exergaming rehab program.
C1 [Alavian, Seyedmostafa; Behzadipour, Saeed] Sharif Univ Technol, Dept Mech Engn, Tehran, Iran.
   [Alavian, Seyedmostafa; Behzadipour, Saeed] Mowafaghian Res Ctr Neurorehabil Technol, Tehran, Iran.
   [Taghizade, Ghorban; Mahdizade, Hajar] Iran Univ Med Sci, Dept Occupat Therapy, Tehran, Iran.
C3 Sharif University of Technology; Iran University of Medical Sciences
RP Behzadipour, S (corresponding author), Sharif Univ Technol, Dept Mech Engn, Tehran, Iran.
EM behzadipour@sharif.edu
RI Mehdizadeh, Hajar/HCI-6580-2022; Behzadipour, Saeed/ABC-6740-2020
OI Mehdizadeh, Hajar/0000-0002-4325-8875
CR Alt Murphy M, 2011, NEUROREHAB NEURAL RE, V25, P71, DOI 10.1177/1545968310370748
   Badrkhahan SZ, 2020, APPL NEUROPSYCH-ADUL, V27, P431, DOI 10.1080/23279095.2019.1565762
   Balasubramanian S., 2009, Robot-Measured Performance Metrics in Stroke Rehabilitation
   Balasubramanian S, 2015, J NEUROENG REHABIL, V12, DOI 10.1186/s12984-015-0090-9
   Balasubramanian S, 2012, IEEE T BIO-MED ENG, V59, P2126, DOI 10.1109/TBME.2011.2179545
   Bazgir Omid, 2018, J Med Signals Sens, V8, P65
   Beck Y, 2018, J NEUROENG REHABIL, V15, DOI 10.1186/s12984-018-0398-3
   BEPPU H, 1984, BRAIN, V107, P787, DOI 10.1093/brain/107.3.787
   Bosecker C, 2010, NEUROREHAB NEURAL RE, V24, P62, DOI 10.1177/1545968309343214
   Boyd LA, 2004, NEUROREHAB NEURAL RE, V18, P134, DOI 10.1177/0888439004269072
   Butler EE, 2010, GAIT POSTURE, V32, P301, DOI 10.1016/j.gaitpost.2010.05.013
   Caballero C, 2015, J MOTOR BEHAV, V47, P550, DOI 10.1080/00222895.2015.1014545
   Chang YJ, 2011, RES DEV DISABIL, V32, P2566, DOI 10.1016/j.ridd.2011.07.002
   Chaudhuri KR, 2006, LANCET NEUROL, V5, P235, DOI 10.1016/S1474-4422(06)70373-8
   Chen HM, 2009, NEUROREHAB NEURAL RE, V23, P435, DOI 10.1177/1545968308331146
   Coderre AM, 2010, NEUROREHAB NEURAL RE, V24, P528, DOI 10.1177/1545968309356091
   Cohen J., 1988, Statistical power analysis for the behaviour sciences, P75, DOI DOI 10.4324/9780203771587
   Davidsdottir S, 2005, VISION RES, V45, P1285, DOI 10.1016/j.visres.2004.11.006
   de Lau LML, 2006, LANCET NEUROL, V5, P525, DOI 10.1016/S1474-4422(06)70471-9
   DESROSIERS J, 1994, ARCH PHYS MED REHAB, V75, P751
   di Biase L, 2018, FRONT NEUROL, V9, DOI 10.3389/fneur.2018.00121
   Djuric-Jovicic M, 2018, VOJNOSANIT PREGL, V75, P68, DOI 10.2298/VSP150502323D
   Dutta T, 2012, APPL ERGON, V43, P645, DOI 10.1016/j.apergo.2011.09.011
   Earhart GM, 2011, J NEUROL PHYS THER, V35, P157, DOI 10.1097/NPT.0b013e318235da08
   Espay AJ, 2009, MOVEMENT DISORD, V24, P1001, DOI 10.1002/mds.22480
   Faria CDCM, 2012, CLIN REHABIL, V26, P460, DOI 10.1177/0269215511423849
   Fasoli SE, 2002, AM J OCCUP THER, V56, P380, DOI 10.5014/ajot.56.4.380
   FITTS PM, 1954, J EXP PSYCHOL, V47, P381, DOI 10.1037/h0055392
   Goetz CG, 2008, MOVEMENT DISORD, V23, P2129, DOI 10.1002/mds.22340
   Goetz CG, 2013, MOVEMENT DISORD, V28, P341, DOI 10.1002/mds.25321
   Goldvasser D, 2001, BIOL CYBERN, V84, P85, DOI 10.1007/s004220000201
   Hagell P, 1999, MOVEMENT DISORD, V14, P448, DOI 10.1002/1531-8257(199905)14:3<448::AID-MDS1010>3.0.CO;2-0
   Hingtgen B, 2006, J BIOMECH, V39, P681, DOI 10.1016/j.jbiomech.2005.01.008
   Hogan N, 2009, J MOTOR BEHAV, V41, P529, DOI 10.3200/35-09-004-RC
   Huse DM, 2005, MOVEMENT DISORD, V20, P1449, DOI 10.1002/mds.20609
   Khan SI, 2022, BIOMED SIGNAL PROCES, V73, DOI 10.1016/j.bspc.2021.103445
   Khan SI, 2021, BIOMED SIGNAL PROCES, V70, DOI 10.1016/j.bspc.2021.103051
   Khan SI, 2023, IEEE T HUM-MACH SYST, V53, P346, DOI 10.1109/THMS.2023.3238113
   Kupryjanow A., 2010, Updrs Tests for Diagnosis of Parkinson's Disease Employing Virtual-Touchpad
   Laver KE, 2013, COCHRANE DB SYST REV, DOI 10.1002/14651858.CD010255.pub2
   Lin KC, 2010, J REHABIL RES DEV, V47, P563, DOI 10.1682/JRRD.2009.09.0155
   Merlo A, 2013, NEUROREHABILITATION, V33, P523, DOI 10.3233/NRE-130998
   Mobini A, 2014, DISABIL REHABIL-ASSI, V9, P344, DOI 10.3109/17483107.2013.805825
   Nixon M.E., 2013, Quantitative Evaluation of the Microsoft Kinect TM for Use in an Upper Extremity Virtual Rehabilitation Environment
   Noyes K, 2006, MOVEMENT DISORD, V21, P362, DOI 10.1002/mds.20727
   Ohta K, 2014, NEUROL CLIN NEUROSCI, V2, P44, DOI 10.1111/ncn3.80
   Ostelo RWJG, 2004, J CLIN EPIDEMIOL, V57, P268, DOI 10.1016/j.jclinepi.2003.09.005
   Osu R, 2011, J NEUROENG REHABIL, V8, DOI 10.1186/1743-0003-8-62
   Patten C, 2003, J REHABIL RES DEV, V40, P487, DOI 10.1682/JRRD.2003.11.0487
   PLATZ T, 1994, NEUROPSYCHOLOGIA, V32, P1209, DOI 10.1016/0028-3932(94)90103-1
   Printy BP, 2014, IEEE ENG MED BIO, P2686, DOI 10.1109/EMBC.2014.6944176
   Putrino D, 2014, CURR OPIN NEUROL, V27, P631, DOI 10.1097/WCO.0000000000000152
   Reimer J, 2004, J NEUROL NEUROSUR PS, V75, P396, DOI 10.1136/jnnp.2003.022780
   Rohrer B, 2002, J NEUROSCI, V22, P8297
   SANFORD J, 1993, PHYS THER, V73, P447, DOI 10.1093/ptj/73.7.447
   Schiess MC, 2000, PARKINSONISM RELAT D, V6, P69, DOI 10.1016/S1353-8020(99)00051-6
   Schwarz A, 2019, STROKE, V50, P718, DOI 10.1161/STROKEAHA.118.023531
   Smith MA, 2000, NATURE, V403, P544, DOI 10.1038/35000576
   Song CS, 2012, J PHYS THER SCI, V24, P1355, DOI 10.1589/jpts.24.1355
   Souza DC, 2017, BRAZ J PHYS THER, V21, P153, DOI 10.1016/j.bjpt.2017.03.011
   Takada K, 2006, PHYSIOL MEAS, V27, P609, DOI 10.1088/0967-3334/27/7/005
   Teulings HL, 1997, EXP NEUROL, V146, P159, DOI 10.1006/exnr.1997.6507
   Tomlinson CL, 2010, MOVEMENT DISORD, V25, P2649, DOI 10.1002/mds.23429
   Van Der Heide JC, 2005, PEDIATR RES, V57, P883, DOI 10.1203/01.PDR.0000157771.20683.14
   van Dokkum L, 2014, NEUROREHAB NEURAL RE, V28, P4, DOI 10.1177/1545968313498514
   Vandenbossche J, 2011, NEUROREHAB NEURAL RE, V25, P765, DOI 10.1177/1545968311403493
   Volman MJM, 2002, CLIN REHABIL, V16, P684, DOI 10.1191/0269215502cr540oa
   Wang CH, 2002, J REHABIL MED, V34, P20, DOI 10.1080/165019702317242668
   Weir JP., 2020, Statistics in Kinesiology
   Wininger M, 2009, J BIOMECH, V42, P29, DOI 10.1016/j.jbiomech.2008.10.015
   Wu CY, 2007, ARCH PHYS MED REHAB, V88, P964, DOI 10.1016/j.apmr.2007.05.012
   Xiloyannis M, 2019, J NEUROENG REHABIL, V16, DOI 10.1186/s12984-019-0495-y
   Young RP, 1997, HUM MOVEMENT SCI, V16, P677, DOI 10.1016/S0167-9457(97)00010-9
   Zariffa J, 2012, IEEE T NEUR SYS REH, V20, P341, DOI 10.1109/TNSRE.2011.2181537
NR 74
TC 1
Z9 1
U1 2
U2 5
PU ELSEVIER SCI LTD
PI OXFORD
PA THE BOULEVARD, LANGFORD LANE, KIDLINGTON, OXFORD OX5 1GB, OXON, ENGLAND
SN 1746-8094
EI 1746-8108
J9 BIOMED SIGNAL PROCES
JI Biomed. Signal Process. Control
PD JAN
PY 2024
VL 87
AR 105547
DI 10.1016/j.bspc.2023.105547
EA OCT 2023
PN A
PG 11
WC Engineering, Biomedical
WE Science Citation Index Expanded (SCI-EXPANDED)
SC Engineering
GA X5CC3
UT WOS:001098617400001
DA 2025-01-11
ER

PT S
AU Carswell, C
   Rea, PM
AF Carswell, Caitlin
   Rea, Paul M.
BE Rea, PM
TI What the Tech? The Management of Neurological Dysfunction Through the
   Use of Digital Technology
SO BIOMEDICAL VISUALISATION, VOL 9
SE Advances in Experimental Medicine and Biology
LA English
DT Article; Book Chapter
DE Digital technology; Rehabilitation; Virtual reality; Robotics; Wearable
   technology; Telehealth
ID MULTIPLE-SCLEROSIS; VIRTUAL-REALITY; SUBACUTE STROKE;
   PARKINSONS-DISEASE; FOLLOW-UP; GAIT; ROBOT; REHABILITATION; RECOVERY;
   INDIVIDUALS
AB Worldwide, it is estimated that millions of individuals suffer from a neurological disorder which can be the result of head injuries, ischaemic events such as a stroke, or neurode-generative disorders such as Parkinson's disease (PD) and multiple sclerosis (MS). Problems with mobility and hemiparesis are common for these patients, making daily life, social factors and independence heavily affected. Current therapies aimed at improving such conditions are often tedious in nature, with patients often losing vital motivation and positive outlook towards their rehabilitation. The interest in the use of digital technology in neuro-rehabilitation has skyrocketed in the past decade. To gain insight, a systematic review of the literature in the field was conducting following the Preferred Reporting Items for Systematic Review and Meta-analyses (PRISMA) guidelines for three categories: stroke, Parkinson's disease and multiple sclerosis. It was found that the majority of the literature (84%) was in favour of the use of digital technologies in the management of neurological dysfunction; with some papers taking a "neutral" or "against" standpoint. It was found that the use of technologies such as virtual reality (VR), robotics, wearable sensors and telehealth was highly accepted by patients, helped to improve function, reduced anxiety and make therapy more accessible to patients living in more remote areas. The most successful therapies were those that used a combination of conventional therapies and new digital technologies.
C1 [Carswell, Caitlin] Univ Glasgow, Anat Facil, Sch Life Sci, Coll Med Vet & Life Sci, Glasgow, Lanark, Scotland.
   [Rea, Paul M.] Univ Glasgow, Sch Life Sci, Glasgow, Lanark, Scotland.
C3 University of Glasgow; University of Glasgow
RP Rea, PM (corresponding author), Univ Glasgow, Sch Life Sci, Glasgow, Lanark, Scotland.
EM Paul.Rea@glasgow.ac.uk
RI Carswell, Caitlin/HKV-1857-2023
CR Adellund K, 2019, INTERACT J MED RES, V8, DOI 10.2196/ijmr.8423
   Adomaviciene A, 2019, MEDICINA-LITHUANIA, V55, DOI 10.3390/medicina55040098
   Bergmann J, 2018, EUR J PHYS REHAB MED, V54, P397, DOI 10.23736/S1973-9087.17.04735-9
   Boes MK, 2018, ARCH PHYS MED REHAB, V99, P484, DOI 10.1016/j.apmr.2017.06.024
   Buesing C, 2015, J NEUROENG REHABIL, V12, DOI 10.1186/s12984-015-0062-0
   Calabrò RS, 2019, CLIN NEUROPHYSIOL, V130, P767, DOI 10.1016/j.clinph.2019.02.013
   Calabrò RS, 2017, J NEUROENG REHABIL, V14, DOI 10.1186/s12984-017-0268-4
   Calabrò RS, 2017, J NEUROL SCI, V377, P25, DOI 10.1016/j.jns.2017.03.047
   Carpinella I, 2018, IEEE T NEUR SYS REH, V26, P1794, DOI 10.1109/TNSRE.2018.2862463
   Cavallo F, 2019, PARKINSONISM RELAT D, V63, P111, DOI 10.1016/j.parkreldis.2019.02.028
   Chatto CA, 2018, J NEUROL PHYS THER, V42, P22, DOI 10.1097/NPT.0000000000000209
   Ciou SH, 2015, J PHYS THER SCI, V27, P3855, DOI 10.1589/jpts.27.3855
   Dalla-Costa G, 2017, J NEUROL SCI, V383, P166, DOI 10.1016/j.jns.2017.10.043
   Daunoraviciene K, 2018, TECHNOL HEALTH CARE, V26, pS533, DOI 10.3233/THC-182500
   Dehem S, 2019, ANN PHYS REHABIL MED, V62, P313, DOI 10.1016/j.rehab.2019.04.002
   Education.vic.gov.au, 2020, TEACH DIG TECHN
   Espay AJ, 2018, JAMA NEUROL, V75, P1132, DOI 10.1001/jamaneurol.2018.1264
   Feys P, 2015, J NEUROENG REHABIL, V12, DOI 10.1186/s12984-015-0043-3
   Flynn N, 2019, AUST OCCUP THER J, V66, P530, DOI 10.1111/1440-1630.12594
   Frechette ML, 2019, CURR NEUROL NEUROSCI, V19, DOI 10.1007/s11910-019-0997-9
   Fundarò C, 2018, PLOS ONE, V13, DOI 10.1371/journal.pone.0191894
   Furnari A, 2017, INT J NEUROSCI, V127, P996, DOI 10.1080/00207454.2017.1288623
   Gandolfi M, 2019, FRONT NEUROL, V10, DOI 10.3389/fneur.2019.00041
   Gandolfi M, 2018, FRONT NEUROL, V9, DOI 10.3389/fneur.2018.00905
   Grassi L, 2017, J NEUROENG REHABIL, V14, DOI 10.1186/s12984-016-0216-8
   Heldman D, 2017, NEUROLOGY, V88, DOI 10.1159/000475801
   Hsu HY, 2019, AUST OCCUP THER J, V66, P637, DOI 10.1111/1440-1630.12602
   Hu XL, 2015, NEUROREHAB NEURAL RE, V29, P767, DOI 10.1177/1545968314565510
   Huang YH, 2018, BIOMED ENG ONLINE, V17, DOI 10.1186/s12938-018-0516-2
   Hung CS, 2019, AM J OCCUP THER, V73, DOI 10.5014/ajot.2019.022368
   Hung CS, 2016, PM&R, V8, P721, DOI 10.1016/j.pmrj.2016.01.008
   Iwamoto Y, 2019, J STROKE CEREBROVASC, V28, P2018, DOI 10.1016/j.jstrokecerebrovasdis.2019.03.006
   Jayaraman A, 2019, ARCH PHYS MED REHAB
   Karikari TK, 2018, FRONT NEUROL, V9, DOI 10.3389/fneur.2018.00201
   Karnoe Astrid, 2019, JMIR Hum Factors, V6, pe13295, DOI 10.2196/13295
   Kim J, 2019, CLIN REHABIL, V33, P516, DOI 10.1177/0269215518806563
   Kiper P, 2018, ARCH PHYS MED REHAB, V99, P834, DOI 10.1016/j.apmr.2018.01.023
   Kizony R, 2016, J NEUROL PHYS THER, V40, P31, DOI 10.1097/NPT.0000000000000110
   Kotov S V, 2017, Zh Nevrol Psikhiatr Im S S Korsakova, V117, P41, DOI 10.17116/jnevro201711710241-47
   Lam Melanie Y, 2015, JMIR Rehabil Assist Technol, V2, pe1, DOI 10.2196/rehab.3484
   Law M, 2015, AUST OCCUP THER J, V62, P105, DOI [10.1111/1440-1630.12177, 10.1111/1440-1630.12188]
   Lee MJ, 2018, TECHNOL HEALTH CARE, V26, P659, DOI 10.3233/THC-181336
   Lee SH, 2017, J NEUROENG REHABIL, V14, DOI 10.1186/s12984-017-0333-z
   Lee WL, 2019, PHYSIOL MEAS, V40, DOI 10.1088/1361-6579/aafef2
   Lee Y, 2017, MULT SCLER RELAT DIS, V11, P65, DOI 10.1016/j.msard.2016.12.006
   Limmroth V, 2018, NEURODEGENER DIS MAN, V8, P399, DOI 10.2217/nmt-2018-0030
   Lin PC, 2018, BMC NEUROL, V18, DOI 10.1186/s12883-018-1027-2
   Linder SM, 2015, AM J OCCUP THER, V69, DOI 10.5014/ajot.2015.014498
   Lyp M, 2018, ADV EXP MED BIOL, V1070, P111, DOI 10.1007/5584_2018_158
   Lyu MX, 2019, FRONT NEUROROBOTICS, V13, DOI 10.3389/fnbot.2019.00067
   Mace M, 2017, J NEUROENG REHABIL, V14, DOI 10.1186/s12984-017-0319-x
   Madrid-Navarro CJ, 2018, FRONT NEUROL, V9, DOI 10.3389/fneur.2018.00157
   Maillart E, 2020, EUR J NEUROL, V27, P429, DOI 10.1111/ene.14091
   Maris A, 2018, DISABIL REHABIL-ASSI, V13, P1, DOI 10.1080/17483107.2016.1278467
   Marxreiter F., 2019, J. Parkinson's Dis, P1
   Mazzoleni S, 2019, IEEE T NEUR SYS REH, V27, P1458, DOI 10.1109/TNSRE.2019.2920576
   McGinnis RS, 2017, PLOS ONE, V12, DOI 10.1371/journal.pone.0178366
   Mesko Bertalan, 2017, Mhealth, V3, P38, DOI 10.21037/mhealth.2017.08.07
   Miller KJ, 2019, CLIN NEUROPHYSIOL, V130, P1271, DOI 10.1016/j.clinph.2019.04.712
   Mitsi G, 2017, FRONT NEUROL, V8, DOI 10.3389/fneur.2017.00273
   Moon Y, 2017, PLOS ONE, V12, DOI 10.1371/journal.pone.0171346
   Morone G, 2016, J NEUROENG REHABIL, V13, DOI 10.1186/s12984-016-0155-4
   Niedermeier M, 2017, J REHABIL MED, V49, P341, DOI 10.2340/16501977-2201
   O'Neil O, 2018, PM&R, V10, pS198, DOI 10.1016/j.pmrj.2018.08.375
   Ochi M, 2015, J NEUROL SCI, V353, P130, DOI 10.1016/j.jns.2015.04.033
   Oña ED, 2018, COMPUT INTEL NEUROSC, V2018, DOI 10.1155/2018/7148427
   Orihuela-Espina F, 2016, J HAND THER, V29, P51, DOI 10.1016/j.jht.2015.11.006
   Otte K, 2016, PLOS ONE, V11, DOI 10.1371/journal.pone.0166532
   Paff M, 2019, J ROBOT SURG
   Pau M, 2016, MULT SCLER RELAT DIS, V10, P187, DOI 10.1016/j.msard.2016.10.007
   Picelli A, 2015, CLIN REHABIL, V29, P339, DOI 10.1177/0269215514544041
   Pilleri M, 2015, J NEUROL SCI, V355, P75, DOI 10.1016/j.jns.2015.05.023
   Pompa A, 2017, MULT SCLER J, V23, P696, DOI 10.1177/1352458516663033
   Posteraro F, 2018, EUR J PHYS REHAB MED, V54, P536, DOI 10.23736/S1973-9087.17.04815-8
   Psarakis M, 2018, PHYSIOL MEAS, V39, DOI 10.1088/1361-6579/aac0a3
   Ranjan Y, 2019, JMIR MHEALTH UHEALTH, V7, DOI 10.2196/11734
   Rodgers H, 2019, LANCET, V394, P51, DOI 10.1016/S0140-6736(19)31055-4
   Russo M, 2018, INT J REHABIL RES, V41, P166, DOI 10.1097/MRR.0000000000000270
   Sampson P, 2016, IEEE T NEUR SYS REH, V24, P235, DOI 10.1109/TNSRE.2015.2413906
   Silva-Couto MA, 2019, TOP STROKE REHABIL, V26, P630, DOI 10.1080/10749357.2019.1647984
   Singh N, 2019, IEEE T NEUR SYS REH, V27, P2369, DOI 10.1109/TNSRE.2019.2943005
   Sisti JA, 2017, J NEUROSCI METH, V275, P50, DOI 10.1016/j.jneumeth.2016.11.004
   Smith Victoria Mj, 2018, Mult Scler J Exp Transl Clin, V4, p2055217317753465, DOI 10.1177/2055217317753465
   Spasojevic S, 2017, FRONT NEUROL, V8, DOI 10.3389/fneur.2017.00388
   Stone J, 2010, CLIN NEUROL NEUROSUR, V112, P747, DOI 10.1016/j.clineuro.2010.05.011
   Straudi S, 2016, MULT SCLER J, V22, P373, DOI 10.1177/1352458515620933
   Stroud C, 2019, NPJ DIGIT MED, V2, DOI 10.1038/s41746-019-0123-z
   Susanto EA, 2015, J NEUROENG REHABIL, V12, DOI 10.1186/s12984-015-0033-5
   Swank C, 2020, DISABIL REHABIL-ASSI, V15, P409, DOI 10.1080/17483107.2019.1587014
   Tanaka N, 2019, J STROKE CEREBROVASC, V28, P477, DOI 10.1016/j.jstrokecerebrovasdis.2018.10.025
   Thomas Sarah, 2019, JMIR Form Res, V3, pe10951, DOI 10.2196/10951
   Tomic TJD, 2017, BIOMED RES INT-UK, V2017, DOI 10.1155/2017/7659893
   Tulinayo FP, 2018, INT J EDUC TECHNOL H, V15, DOI 10.1186/s41239-018-0117-y
   Tupa O, 2015, BIOMED ENG ONLINE, V14, DOI 10.1186/s12938-015-0092-7
   Vanbellingen T, 2017, FRONT NEUROL, V8, DOI 10.3389/fneur.2017.00654
   Villafane Jorge H, 2018, Hand (N Y), V13, P95, DOI 10.1177/1558944717692096
   Wang ZR, 2017, NEURAL REGEN RES, V12, P1823, DOI 10.4103/1673-5374.219043
   Watanabe H, 2017, NEUROREHABILITATION, V40, P363, DOI 10.3233/NRE-161424
   Webster A, 2019, ADV EXP MED BIOL, V1120, P83, DOI 10.1007/978-3-030-06070-1_7
   Wiratman W, 2019, FRONT NEUROL, V10, DOI 10.3389/fneur.2019.00019
   Wolf SL, 2015, NEUROREHAB NEURAL RE, V29, P958, DOI 10.1177/1545968315575612
   Yeung LF, 2018, J NEUROENG REHABIL, V15, DOI 10.1186/s12984-018-0394-7
   Yoo D, 2018, IEEE T NEUR SYS REH, V26, P2315, DOI 10.1109/TNSRE.2018.2879783
   Yousef A, 2017, EXPERT REV MED DEVIC, V14, P901, DOI 10.1080/17434440.2017.1388162
   Yu N, 2016, SENSORS-BASEL, V16, DOI 10.3390/s16040504
   Zengin-Metli D, 2018, J BACK MUSCULOSKELET, V31, P1059, DOI 10.3233/BMR-171015
NR 106
TC 3
Z9 3
U1 2
U2 12
PU SPRINGER INTERNATIONAL PUBLISHING AG
PI CHAM
PA GEWERBESTRASSE 11, CHAM, CH-6330, SWITZERLAND
SN 0065-2598
EI 2214-8019
BN 978-3-030-61125-5; 978-3-030-61124-8
J9 ADV EXP MED BIOL
JI Adv.Exp.Med.Biol.
PY 2021
VL 1317
BP 131
EP 145
DI 10.1007/978-3-030-61125-5_7
D2 10.1007/978-3-030-61125-5
PG 15
WC Computer Science, Interdisciplinary Applications; Education, Scientific
   Disciplines; Engineering, Biomedical; Medicine, Research & Experimental;
   Imaging Science & Photographic Technology
WE Book Citation Index – Science (BKCI-S); Science Citation Index Expanded (SCI-EXPANDED)
SC Computer Science; Education & Educational Research; Engineering;
   Research & Experimental Medicine; Imaging Science & Photographic
   Technology
GA BS2LX
UT WOS:000703683000008
PM 33945135
DA 2025-01-11
ER

PT J
AU Maggio, MG
   Bonanno, M
   Manuli, A
   De Luca, R
   Di Lorenzo, G
   Quartarone, A
   Calabrò, RS
AF maggio, maria graziarazia
   Bonanno, Mirjam
   Manuli, Alfredo
   De Luca, Rosaria
   Di Lorenzo, Giuseppe
   Quartarone, Angelo
   calabro, rocco salvatorealvatore
TI Advances in the Neuro-Rehabilitation of Parkinson's Disease: Insights
   from a Personalized Multidisciplinary Innovative Pathway
SO BIOMEDICINES
LA English
DT Article
DE cognitive rehabilitation; executive functions; neurorehabilitation;
   Parkinson disease; robotics; virtual reality
ID RATING-SCALE; COGNITIVE IMPAIRMENT; SYMPTOMS
AB Background/Objectives: Parkinson's disease (PD) is a progressive neurodegenerative disorder that requires comprehensive and personalized rehabilitation. This retrospective study focused primarily on the usability and patient acceptability of the innovative pathway. In addition, the secondary objective was to evaluate the effectiveness of a personalized and multidisciplinary rehabilitation pathway on cognitive function, especially executive functions. Methods: We conducted a retrospective study on 80 patients with PD (Hoehn and Yahr scores 1-3). Patients were divided into an experimental group (EG), which received the innovative pathway, and a control group (CG), which received traditional therapy. The rehabilitation program included three phases: initial outpatient assessment, a two-month inpatient program, and a telerehabilitation phase in a day hospital (DH) or home environment. Interventions combined traditional therapies with treatments based on robotic and virtual reality. Cognitive assessments (Mini Mental State Examination-MMSE-and frontal assessment battery-FAB), mood (Hamilton Rating Scale-Depression-HRS-D), anxiety (HRS-Anxiety-HRS-A), and goals achievement (GAS) were the primary outcome measures. Results: At baseline, there were no significant differences between the groups in terms of age, gender, education, or test scores. After rehabilitation, EG showed significant improvements in all measures (p < 0.001), particularly in cognitive tests and goal achievement. CG improved in GAS (p < 0.001) and mood (HRS-D, p = 0.0012), but less than EG. No significant changes were observed in the MMSE of CG (p = 0.23) or FAB (p = 0.003). Conclusions: This study highlights the high usability and acceptability of VR and robotics in PD rehabilitation, contributing to improved adherence and patient engagement. The experimental group showed greater cognitive benefits, particularly in executive functions. These results are in line with the existing literature on personalized technology-based rehabilitation strategies for PD.
C1 [maggio, maria graziarazia; Bonanno, Mirjam; De Luca, Rosaria; Di Lorenzo, Giuseppe; Quartarone, Angelo; calabro, rocco salvatorealvatore] IRCCS Ctr Neurolesi Bonino Pulejo, I-98124 Messina, Italy.
   [Manuli, Alfredo] AOU Policlin G Martino, Via Consolare Valeria, I-98124 Messina, Italy.
C3 IRCCS Bonino Pulejo; University of Messina; AOU Policlinico Gaetano
   Martino
RP Bonanno, M (corresponding author), IRCCS Ctr Neurolesi Bonino Pulejo, I-98124 Messina, Italy.
EM mariagrazia.maggio@irccsme.it; mirjam.bonanno@irccsme.it;
   manulialfredo@gmail.com; rosaria.deluca@irccsme.it;
   giuseppe.dilorenzo@irccsme.it; angelo.quartarone@irccsme.it;
   roccos.calabro@irccsme.it
RI Bonanno, Mirjam/IUP-3451-2023; Di Lorenzo, Giuseppe/AAC-2040-2019;
   Maggio, Maria/ABA-1852-2020; Calabrò, Rocco/K-7520-2016; Manuli,
   Alfredo/ABF-3128-2020
OI calabro, rocco salvatorealvatore/0000-0002-8566-3166; /0000-0003-0757-2389;
   Bonanno, Mirjam/0000-0002-3284-9741
FU Current Research Funds 2024, Ministry of Health, Italy; Ministry of
   Health, Italy
FX The authors disclosed receipt of the following financial support for the
   research and publication of this article: This work was supported by
   Current Research Funds 2024, Ministry of Health, Italy.
CR Aarsland D, 1999, INT J GERIATR PSYCH, V14, P866, DOI 10.1002/(SICI)1099-1166(199910)14:10<866::AID-GPS38>3.0.CO;2-Z
   Abbruzzese G, 2016, PARKINSONISM RELAT D, V22, pS60, DOI 10.1016/j.parkreldis.2015.09.005
   Albanese A, 2003, NEUROL SCI, V24, pS23, DOI 10.1007/s100720300032
   Barone P, 2009, MOVEMENT DISORD, V24, P1641, DOI 10.1002/mds.22643
   Bianchini E, 2022, FRONT NEUROL, V13, DOI 10.3389/fneur.2022.909197
   Bryant RA, 2009, BIOL PSYCHIAT, V65, P438, DOI 10.1016/j.biopsych.2008.10.032
   Cacciante L, 2022, NEUROL SCI, V43, P847, DOI 10.1007/s10072-021-05770-6
   Carne W, 2005, NEUROREHABILITATION, V20, P161
   Cubo E, 2022, BRAIN SCI, V12, DOI 10.3390/brainsci12121735
   Dubois B, 2000, NEUROLOGY, V55, P1621, DOI 10.1212/WNL.55.11.1621
   Ellis TD, 2021, SEMIN NEUROL, V41, P189, DOI 10.1055/s-0041-1725133
   FOLSTEIN MF, 1975, J PSYCHIAT RES, V12, P189, DOI 10.1016/0022-3956(75)90026-6
   Formica C, 2024, SENSORS-BASEL, V24, DOI 10.3390/s24020525
   Frazzitta G, 2015, NEUROREHAB NEURAL RE, V29, P123, DOI 10.1177/1545968314542981
   Garg D, 2020, ANN INDIAN ACAD NEUR, V23, P592, DOI 10.4103/aian.AIAN_566_20
   Georgiev DD, 2021, BRAIN SCI, V11, DOI 10.3390/brainsci11020221
   Goetz CG, 2003, MOVEMENT DISORD, V18, P738, DOI 10.1002/mds.10473
   Goffredo M, 2023, EUR J PHYS REHAB MED, V59, P689, DOI 10.23736/S1973-9087.23.07954-6
   Grier R.A., 2013, P HUM FACTORS ERGON, V57, P187, DOI [DOI 10.1177/1541931213571042, https://doi.org/10.1177/1541931213571042]
   HAMILTON M, 1960, J NEUROL NEUROSUR PS, V23, P56, DOI 10.1136/jnnp.23.1.56
   HOEHN MM, 1967, NEUROLOGY, V17, P427, DOI 10.1212/WNL.17.5.427
   Isernia S, 2020, FRONT NEUROL, V11, DOI 10.3389/fneur.2020.00846
   Jankovic J, 2008, J NEUROL NEUROSUR PS, V79, P368, DOI 10.1136/jnnp.2007.131045
   Jiang XY, 2024, J BACK MUSCULOSKELET, V37, P253, DOI 10.3233/BMR-220395
   KIRESUK TJ, 1968, COMMUNITY MENT HLT J, V4, P443, DOI 10.1007/BF01530764
   Kwon SH, 2023, J NEUROENG REHABIL, V20, DOI 10.1186/s12984-023-01219-3
   Laver KE, 2017, COCHRANE DB SYST REV, DOI 10.1002/14651858.CD008349.pub4
   Leventhal T, 2012, TELEMED E-HEALTH, V18, P145, DOI 10.1089/tmj.2011.0130
   Maggio MG, 2024, FRONT NEUROL, V15, DOI 10.3389/fneur.2024.1338873
   Maggio MG, 2024, BRAIN SCI, V14, DOI 10.3390/brainsci14020140
   Maggio MG, 2024, PARKINSONISM RELAT D, V119, DOI 10.1016/j.parkreldis.2023.105970
   Maier M, 2019, NEUROREHAB NEURAL RE, V33, P112, DOI 10.1177/1545968318820169
   Manuli A, 2020, MULT SCLER RELAT DIS, V44, DOI 10.1016/j.msard.2020.102312
   Marotta N, 2022, EUR J PHYS REHAB MED, V58, P818, DOI 10.23736/S1973-9087.22.07643-2
   Mirelman A, 2013, MOVEMENT DISORD, V28, P1597, DOI 10.1002/mds.25670
   Monastero R, 2018, J NEUROL, V265, P1050, DOI 10.1007/s00415-018-8800-4
   Nieto-Escamez F, 2023, BRAIN SCI, V13, DOI 10.3390/brainsci13050819
   Ohtsuka H., 2024, Cochrane Database Syst. Rev, V2024, pCD015742, DOI [10.1002/14651858.CD015742, DOI 10.1002/14651858.CD015742]
   Pullia M, 2023, BRAIN SCI, V13, DOI 10.3390/brainsci13091312
   Savica R, 2013, JAMA NEUROL, V70, P1396, DOI 10.1001/jamaneurol.2013.3579
   STARKSTEIN SE, 1989, BRAIN, V112, P1141, DOI 10.1093/brain/112.5.1141
   Stasolla F, 2022, FRONT PSYCHOL, V13, DOI 10.3389/fpsyg.2022.905811
   Statistics|Parkinson's Foundation, US
   Stowe R, 2011, MOVEMENT DISORD, V26, P587, DOI 10.1002/mds.23517
   Thompson E, 2015, OCCUP MED-OXFORD, V65, P601, DOI 10.1093/occmed/kqv054
   Triegaardt J, 2020, NEUROL SCI, V41, P529, DOI 10.1007/s10072-019-04144-3
   van der Marck MA, 2009, PARKINSONISM RELAT D, V15, pS219, DOI 10.1016/S1353-8020(09)70819-3
NR 47
TC 0
Z9 0
U1 0
U2 0
PU MDPI
PI BASEL
PA ST ALBAN-ANLAGE 66, CH-4052 BASEL, SWITZERLAND
EI 2227-9059
J9 BIOMEDICINES
JI Biomedicines
PD NOV
PY 2024
VL 12
IS 11
AR 2426
DI 10.3390/biomedicines12112426
PG 14
WC Biochemistry & Molecular Biology; Medicine, Research & Experimental;
   Pharmacology & Pharmacy
WE Science Citation Index Expanded (SCI-EXPANDED)
SC Biochemistry & Molecular Biology; Research & Experimental Medicine;
   Pharmacology & Pharmacy
GA N9S3Y
UT WOS:001367644200001
PM 39594993
OA gold
DA 2025-01-11
ER

PT J
AU Muñoz, D
   Barria, P
   Cifuentes, CA
   Aguilar, R
   Baleta, K
   Azorín, JM
   Múnera, M
AF Munoz, Daniela
   Barria, Patricio
   Cifuentes, Carlos A.
   Aguilar, Rolando
   Baleta, Karim
   Azorin, Jose M.
   Munera, Marcela
TI EEG Evaluation in a Neuropsychological Intervention Program Based on
   Virtual Reality in Adults with Parkinson's Disease
SO BIOSENSORS-BASEL
LA English
DT Article
DE Parkinson's disease; virtual reality; cognitive functions;
   electroencephalography
ID DYSFUNCTION; ATTENTION
AB Nowadays, several strategies for treating neuropsychologic function loss in Parkinson's disease (PD) have been proposed, such as physical activity performance and developing games to exercise the mind. However, few studies illustrate the incidence of these therapies in neuronal activity. This work aims to study the feasibility of a virtual reality-based program oriented to the cognitive functions' rehabilitation of PD patients. For this, the study was divided into intervention with the program, acquisition of signals, data processing, and results analysis. The alpha and beta bands' power behavior was determined by evaluating the electroencephalography (EEG) signals obtained during the execution of control tests and games of the "Hand Physics Lab" Software, from which five games related to attention, planning, and sequencing, concentration, and coordination were taken. Results showed the characteristic performance of the cerebral bands during resting states and activity states. In addition, it was determined that the beta band increased its activity in all the cerebral lobes in all the tested games (p-value < 0.05). On the contrary, just one game exhibited an adequate performance of the alpha band activity of the temporal and frontal lobes (p-value < 0.02). Furthermore, the visual attention and the capacity to process and interpret the information given by the surroundings was favored during the execution of trials (p-value < 0.05); thus, the efficacy of the virtual reality program to recover cognitive functions was verified. The study highlights implementing new technologies to rehabilitate people with neurodegenerative diseases.
C1 [Munoz, Daniela; Munera, Marcela] Colombian Sch Engn Julio Garavito, Biomed Engn Dept, Bogota 111166, Colombia.
   [Barria, Patricio; Baleta, Karim] Club Leones Cruz Sur Rehabil Ctr, Punta Arenas 6210133, Chile.
   [Barria, Patricio; Aguilar, Rolando] Univ Magallanes, Elect Engn Deparment, Punta Arenas 6210427, Chile.
   [Barria, Patricio; Azorin, Jose M.] Miguel Hernandez Univ Elche UMH, Syst Engn & Automat Dept, Brain Machine Interface Syst Lab, Elche 03202, Spain.
   [Cifuentes, Carlos A.] Univ West England, Bristol Robot Lab, Bristol BS16 1QY, Avon, England.
   [Cifuentes, Carlos A.] Univ Rosario, Sch Engn Sci & Technol, Bogota 111711, Colombia.
C3 Universidad de Magallanes; University of Bristol; University of West
   England; Universidad del Rosario
RP Cifuentes, CA (corresponding author), Univ West England, Bristol Robot Lab, Bristol BS16 1QY, Avon, England.; Cifuentes, CA (corresponding author), Univ Rosario, Sch Engn Sci & Technol, Bogota 111711, Colombia.
EM carlos.cifuentes@uwe.ac.uk
RI G., Carlos/AAX-1816-2021; Munoz, Daniela/KIH-4555-2024; Azorin, Jose
   M./G-2157-2011; Cifuentes Garcia, Carlos Andres/C-7121-2015; Barria,
   Patricio/F-8521-2015
OI Munera, Marcela/0000-0001-6595-5383; Azorin, Jose
   M./0000-0001-5548-9657; Munoz Corredor, Daniela/0000-0003-3259-2568;
   Cifuentes Garcia, Carlos Andres/0000-0002-6942-865X; Barria,
   Patricio/0000-0003-4088-9820
CR Abe Y, 2003, J NEUROL NEUROSUR PS, V74, P419, DOI 10.1136/jnnp.74.4.419
   Alarabi Aljribi K., 2021, P 7 INT C ENG MIS 20, P1
   Alarcon G, 2000, J NEUROSCI METH, V104, P35, DOI 10.1016/S0165-0270(00)00324-1
   [Anonymous], 2010, REV MEX NEUROCIENC
   Armstrong RA, 2011, PARKINSONS DIS-US, V2011, DOI 10.4061/2011/908306
   Ball N, 2019, FRONT NEUROL, V10, DOI 10.3389/fneur.2019.00218
   Barry RJ, 2017, BIOL PSYCHOL, V129, P293, DOI 10.1016/j.biopsycho.2017.09.010
   Berger VW, 2014, WILEY STATSREF STAT
   Botha H, 2012, PARKINSONISM RELAT D, V18, P742, DOI 10.1016/j.parkreldis.2012.03.004
   Bronte-Stewart H, 2009, EXP NEUROL, V215, P20, DOI 10.1016/j.expneurol.2008.09.008
   Cikajlo I, 2019, J NEUROENG REHABIL, V16, DOI 10.1186/s12984-019-0601-1
   De Luca R, 2019, NEUROREHABILITATION, V45, P285, DOI 10.3233/NRE-192789
   Duchesne C, 2015, BRAIN COGNITION, V99, P68, DOI 10.1016/j.bandc.2015.07.005
   Gibbons J.D., 2014, INT ENCY STAT SCI, P977, DOI DOI 10.1007/978-3-642-04898-2_420
   Gola M, 2013, INT J PSYCHOPHYSIOL, V89, P334, DOI 10.1016/j.ijpsycho.2013.05.007
   Guzzetti S, 2019, EXP GERONTOL, V115, P79, DOI 10.1016/j.exger.2018.11.020
   Hirsch L, 2016, NEUROEPIDEMIOLOGY, V46, P292, DOI 10.1159/000445751
   Hollander M., 2013, Nonparametric Statistical Methods
   Lenka A, 2015, PARKINSONISM RELAT D, V21, P683, DOI 10.1016/j.parkreldis.2015.04.005
   Maggio MG, 2018, J GERIATR PSYCH NEUR, V31, P312, DOI 10.1177/0891988718807973
   Magosso E, 2019, COMPUT INTEL NEUROSC, V2019, DOI 10.1155/2019/7051079
   Navaratnam P, 2022, CLIN PARKINSON RELAT, V6, DOI 10.1016/j.prdoa.2021.100125
   Pezzetta R., 2022, COLD SPRING HARB LAB
   Rozo P., 2017, REVISTAS UNAL, P9
   Sanchez, 2020, SENSORS-BASEL, V20, P21
   Seppi K, 2019, MOVEMENT DISORD, V34, P180, DOI 10.1002/mds.27602
   Sveinbjornsdottir S, 2016, J NEUROCHEM, V139, P318, DOI 10.1111/jnc.13691
   TAYLOR AE, 1986, BRAIN, V109, P845, DOI 10.1093/brain/109.5.845
   Tran T., 2021, CLIN PARK RELAT DISO, V5, P100
   Tysnes OB, 2017, J NEURAL TRANSM, V124, P901, DOI 10.1007/s00702-017-1686-y
   Weintraub D, 2017, INT REV NEUROBIOL, V133, P679, DOI [10.1016/bs.im.2017.04.006, 10.1016/bs.irn.2017.04.006]
   Wen D, 2018, FRONT AGING NEUROSCI, V10, DOI 10.3389/fnagi.2018.00088
   Ye Z, 2022, BRAIN COMMUN, V4, DOI 10.1093/braincomms/fcac096
   Yuvaraj R, 2014, BEHAV BRAIN FUNCT, V10, DOI 10.1186/1744-9081-10-12
   Zietsch BP, 2007, BIOL PSYCHOL, V75, P154, DOI 10.1016/j.biopsycho.2007.01.004
NR 35
TC 1
Z9 1
U1 4
U2 19
PU MDPI
PI BASEL
PA ST ALBAN-ANLAGE 66, CH-4052 BASEL, SWITZERLAND
EI 2079-6374
J9 BIOSENSORS-BASEL
JI Biosensors-Basel
PD SEP
PY 2022
VL 12
IS 9
AR 751
DI 10.3390/bios12090751
PG 16
WC Chemistry, Analytical; Nanoscience & Nanotechnology; Instruments &
   Instrumentation
WE Science Citation Index Expanded (SCI-EXPANDED)
SC Chemistry; Science & Technology - Other Topics; Instruments &
   Instrumentation
GA 4Q7XT
UT WOS:000856292500001
PM 36140136
OA Green Published, gold
DA 2025-01-11
ER

PT J
AU Tough, D
   Robinson, J
   Gowling, S
   Raby, P
   Dixon, J
   Harrison, SL
AF Tough, Daniel
   Robinson, Jonathan
   Gowling, Steven
   Raby, Peter
   Dixon, John
   Harrison, Samantha L.
TI The feasibility, acceptability and outcomes of exergaming among
   individuals with cancer: a systematic review
SO BMC CANCER
LA English
DT Review
DE Cancer; Exergaming; Active video games; Rehabilitation
ID QUALITY-OF-LIFE; VIRTUAL-REALITY; OLDER-ADULTS; EXERCISE INTERVENTION;
   PARKINSONS-DISEASE; PHYSICAL-ACTIVITY; PULMONARY REHABILITATION;
   METHODOLOGICAL QUALITY; MULTIPLE-SCLEROSIS; ELDERLY-PATIENTS
AB Background: Individuals with cancer have reduced quality of life, functionality, range of motion, strength, and an increase in pain and fatigue. Exergaming appears to be an effective rehabilitation tool for Parkinson's disease, multiple sclerosis and post-stroke patients to improve functionality, balance and quality of life; however, the usefulness of exergaming in individuals with cancer is unknown. The aim of this systematic review is to describe exergaming interventions delivered to adults with a current or previous cancer diagnosis and to report the feasibility, acceptability and outcomes of such interventions.
   Methods: Studies reporting on exergaming interventions delivered to individuals with a current or previous cancer diagnosis were included. 12 electronic databases were searched. Eight articles (seven interventions) were identified. Data were extracted and assessed for quality by two reviewers.
   Results: Three interventions were delivered at hospital, two at home, one at a clinical laboratory, and one did not report. Two interventions were delivered by a physiotherapist, two by an occupational therapist, and one by a nurse, research staff and an exercise physiologist. The Nintendo Wii was used in four of seven studies, whilst the remaining three used the IREX system, BrightArm Duo Rehabilitation System or a custom made exergame. Studies showed that most participants enjoyed the exergaming intervention, and would recommend their use, with some preferring exergaming over standard care interventions. Adherence rates and enjoyment appear greater during exergaming than standard care. Exergaming interventions appear to support improvements balance, function, physical activity levels, strength, fatigue, emotions, cognition and pain.
   Conclusion: Exergaming interventions delivered to individuals with cancer show great heterogeneity; differing in duration, frequency and gaming platform. The disease stage and severity of those included, and the outcome measures assessed also vary widely making it difficult to conclude its effectiveness at this time. However, adherence rates and enjoyment appear greater during exergaming compared to standard care, supporting the feasibility and acceptability of this type of intervention delivery for adults with cancer.
C1 [Tough, Daniel; Robinson, Jonathan; Raby, Peter; Dixon, John; Harrison, Samantha L.] Teesside Univ, Sch Hlth & Social Care, Middlesbrough TS1 3BX, Cleveland, England.
   [Gowling, Steven] Univ Sunderland, Dept Sport & Exercise Sci, Sunderland SR1 3SD, England.
C3 University of Teesside; University of Sunderland
RP Tough, D (corresponding author), Teesside Univ, Sch Hlth & Social Care, Middlesbrough TS1 3BX, Cleveland, England.
EM d.tough@tees.ac.uk
RI Dixon, John/A-5318-2011; Tough, Dan/AAJ-4820-2021; Robinson,
   Jonathan/AAK-4711-2021
OI Tough, Daniel/0000-0003-1280-8659; Harrison,
   Samantha/0000-0002-8871-781X; Dixon, John/0000-0001-9298-2184; Robinson,
   Jonathan/0000-0001-8631-5465
CR Albiol-Pérez S, 2015, METHOD INFORM MED, V54, P127, DOI 10.3414/ME14-02-0002
   Alibhai SMH, 2012, LEUKEMIA RES, V36, P1255, DOI 10.1016/j.leukres.2012.05.016
   Anderson-Hanley C, 2012, AM J PREV MED, V42, P109, DOI 10.1016/j.amepre.2011.10.016
   [Anonymous], COCHRANE DATABASE SY
   [Anonymous], 2017, CLIN PRACT GUID ONC
   [Anonymous], J US CHINA MED SCI
   [Anonymous], 2015, EUR RESP J, DOI DOI 10.1183/
   [Anonymous], 2017, CANCER
   [Anonymous], CANC NURS
   [Anonymous], 2013, CASP CHECKL
   [Anonymous], 2016, ACTA MEDICA INT, DOI DOI 10.5530/AMI.2016.1.39
   Arditi C, 2016, BMC HEALTH SERV RES, V16, DOI 10.1186/s12913-016-1816-5
   Barry G, 2016, GAMES HEALTH J, V5, P68, DOI 10.1089/g4h.2015.0036
   Barry G, 2014, J NEUROENG REHABIL, V11, DOI [10.1186/1743-0003-11-60, 10.1186/1743-0003-11-33]
   Barsevick AM, 2007, ONCOL NURS FORUM, V34, P971, DOI 10.1188/07.ONF.971-980
   Betker AL, 2006, ARCH PHYS MED REHAB, V87, P1141, DOI 10.1016/j.apmr.2006.04.010
   Bourke L, 2014, BRIT J CANCER, V110, P831, DOI 10.1038/bjc.2013.750
   Brichetto G, 2013, MULT SCLER J, V19, P1219, DOI 10.1177/1352458512472747
   Carbonera RP, 2016, RESP MED, V119, P63, DOI 10.1016/j.rmed.2016.08.011
   Chenail RJ, 2011, QUAL REP, V16, P236
   Cheng KKF, 2011, CRIT REV ONCOL HEMAT, V78, P127, DOI 10.1016/j.critrevonc.2010.03.002
   Collado-Mateo D, 2018, SCAND J MED SCI SPOR, V28, P760, DOI 10.1111/sms.12899
   Deeks J J, 2003, Health Technol Assess, V7, piii
   Downs SH, 1998, J EPIDEMIOL COMMUN H, V52, P377, DOI 10.1136/jech.52.6.377
   Fung V, 2012, PHYSIOTHERAPY, V98, P183, DOI 10.1016/j.physio.2012.04.001
   Gardner HR, 2016, SYST REV-LONDON, V5, DOI 10.1186/s13643-016-0308-3
   Goldstein RS, 2012, CHEST, V142, P738, DOI 10.1378/chest.12-0188
   Gritsenko V, 2015, PLOS ONE, V10, DOI 10.1371/journal.pone.0128809
   Herz NB, 2013, PARKINSONISM RELAT D, V19, P1039, DOI 10.1016/j.parkreldis.2013.07.014
   Higgins JP, 2011, BMJ, V343, pd5928, DOI [10.1136/bmj.d5928, DOI 10.1136/BMJ.D5928]
   Hoffman AJ, 2014, CANCER NURS, V37, P23, DOI 10.1097/NCC.0b013e318278d52f
   Hoffman AJ, 2013, CANCER NURS, V36, P175, DOI 10.1097/NCC.0b013e31826c7763
   House G, 2016, BRIT J PAIN, V10, P186, DOI 10.1177/2049463716664370
   Hsu Jason K., 2011, Physiotherapy Theory and Practice, V27, P185, DOI 10.3109/09593985.2010.483267
   Jahn Patrick, 2012, Oncol Nurs Forum, V39, pE84, DOI 10.1188/12.ONF.E84-E90
   Joo LY, 2010, J REHABIL MED, V42, P437, DOI 10.2340/16501977-0528
   Jorgensen L, 2016, SYST REV-LONDON, V5, DOI 10.1186/s13643-016-0259-8
   Kampshoff CS, 2016, INT J BEHAV NUTR PHY, V13, DOI 10.1186/s12966-016-0425-3
   Kampshoff CS, 2014, INT J BEHAV NUTR PHY, V11, DOI 10.1186/1479-5868-11-80
   Kangas M, 2008, PSYCHOL BULL, V134, P700, DOI 10.1037/a0012825
   Kenfield SA, 2011, J CLIN ONCOL, V29, P726, DOI 10.1200/JCO.2010.31.5226
   Klompstra LV, 2014, EUR J CARDIOVASC NUR, V13, P388, DOI 10.1177/1474515113512203
   Kochanek Kenneth D, 2016, Natl Vital Stat Rep, V65, P1
   Laver KE, 2011, COCHRANE DB SYST REV, DOI 10.1002/14651858.CD008349.pub2
   Li Z, 2016, CLIN REHABIL, V30, P432, DOI 10.1177/0269215515593611
   Liao YY, 2015, INT J GERONTOL, V9, P190, DOI 10.1016/j.ijge.2014.06.007
   Maillot P, 2012, PSYCHOL AGING, V27, P589, DOI 10.1037/a0026268
   Mazzoleni S, 2014, RESP MED, V108, P1516, DOI 10.1016/j.rmed.2014.07.004
   Meyerhardt JA, 2006, J CLIN ONCOL, V24, P3535, DOI 10.1200/JCO.2006.06.0863
   Moher D, 2009, J CLIN EPIDEMIOL, V62, P1006, DOI 10.1016/j.jclinepi.2009.06.005
   Nadelson S, 2014, WORLDV EVID-BASED NU, V11, P344, DOI 10.1111/wvn.12059
   Nye C, 2011, INT J SPEECH-LANG PA, V13, P49, DOI 10.3109/17549507.2010.492873
   Ogawa EF, 2016, J AGING PHYS ACTIV, V24, P332, DOI 10.1123/japa.2014-0267
   Gutiérrez RO, 2013, NEUROREHABILITATION, V33, P545, DOI 10.3233/NRE-130995
   Pompeu JE, 2014, PHYSIOTHERAPY, V100, P162, DOI 10.1016/j.physio.2013.10.003
   Quist M, 2012, LUNG CANCER, V75, P203, DOI 10.1016/j.lungcan.2011.07.006
   Ribas CG, 2017, PARKINSONISM RELAT D, V38, P13, DOI 10.1016/j.parkreldis.2017.02.006
   Robinson J, 2015, BMC SPORTS SCI MED R, V7, DOI 10.1186/s13102-015-0001-1
   Rosenberg D, 2010, AM J GERIAT PSYCHIAT, V18, P221, DOI 10.1097/JGP.0b013e3181c534b5
   Sajid S, 2016, J GERIATR ONCOL, V7, P71, DOI 10.1016/j.jgo.2016.02.002
   Saposnik G, 2010, STROKE, V41, P1477, DOI 10.1161/STROKEAHA.110.584979
   Schmid D, 2018, PLOS ONE, V13, DOI 10.1371/journal.pone.0198995
   Schmitz KH, 2010, MED SCI SPORT EXER, V42, P1409, DOI 10.1249/MSS.0b013e3181e0c112
   Shrier I, 2007, AM J EPIDEMIOL, V166, P1203, DOI 10.1093/aje/kwm189
   Skjæret N, 2016, INT J MED INFORM, V85, P1, DOI 10.1016/j.ijmedinf.2015.10.008
   Spruit Martijn A, 2016, Breathe (Sheff), V12, pe38, DOI 10.1183/20734735.003916
   Swisher Anne K, 2008, Cardiopulm Phys Ther J, V19, P107
   Theobald Dale E, 2004, Clin Cornerstone, V6 Suppl 1D, pS15, DOI 10.1016/S1098-3597(05)80003-1
   Tsuda K, 2016, INTERNAL MED, V55, P347, DOI 10.2169/internalmedicine.55.5275
   Van Gerpen RE, 2013, CLIN J ONCOL NURS, V17, P539, DOI 10.1188/13.CJON.539-543
   van Santen J, 2018, J ALZHEIMERS DIS, V63, P741, DOI 10.3233/JAD-170667
   Velthuis MJ, 2010, CLIN ONCOL-UK, V22, P208, DOI 10.1016/j.clon.2009.12.005
   Wardini R, 2013, CAN RESPIR J, V20, P357, DOI 10.1155/2013/563861
   Williams Marie A, 2010, BMC Res Notes, V3, P238, DOI 10.1186/1756-0500-3-238
   Yoon J, 2015, AM J PHYS MED REHAB, V94, P449, DOI 10.1097/PHM.0000000000000192
NR 75
TC 20
Z9 20
U1 5
U2 46
PU BMC
PI LONDON
PA CAMPUS, 4 CRINAN ST, LONDON N1 9XW, ENGLAND
EI 1471-2407
J9 BMC CANCER
JI BMC Cancer
PD NOV 21
PY 2018
VL 18
AR 1151
DI 10.1186/s12885-018-5068-0
PG 16
WC Oncology
WE Science Citation Index Expanded (SCI-EXPANDED); Social Science Citation Index (SSCI)
SC Oncology
GA HB2OP
UT WOS:000450881100006
PM 30463615
OA Green Published, gold
DA 2025-01-11
ER

PT J
AU Kashif, M
   Ahmad, A
   Bandpei, MAM
   Gilani, SA
   Hanif, A
   Iram, H
AF Kashif, Muhammad
   Ahmad, Ashfaq
   Bandpei, Muhammad Ali Mohseni
   Gilani, Syed Amir
   Hanif, Asif
   Iram, Humaira
TI Combined effects of virtual reality techniques and motor imagery on
   balance, motor function and activities of daily living in patients with
   Parkinson's disease: a randomized controlled trial
SO BMC GERIATRICS
LA English
DT Article
DE Parkinson's disease; Virtual reliability; Motor imagery; Physical
   therapy; Rehabilitation
ID CLINICALLY IMPORTANT DIFFERENCE; QUALITY-OF-LIFE; REDUCE FALL RISK;
   MOVEMENT-DISORDERS; PHYSICAL-THERAPY; RATING-SCALE; POSTURAL
   INSTABILITY; MUSCLE STRENGTH; REHABILITATION; GAIT
AB Background: Parkinson's disease (PD) is the second most prevalent neurodegenerative disorder, impairing balance and motor function. Virtual reality (VR) and motor imagery (MI) are emerging techniques for rehabilitating people with PD. VR and MI combination have not been studied in PD patients. This study was conducted to investigate the combined effects of VR and MI techniques on the balance, motor function, and activities of daily living (ADLs) of patients with PD.
   Methods: This study was a single-centered, two-armed, parallel-designed randomized controlled trial. A total of 44 patients of either gender who had idiopathic PD were randomly allocated into two groups using lottery methods. Both groups received Physical therapy (PT) treatment, while the experimental group (N: 20) received VR and MI in addition to PT. Both groups received assigned treatment for three days a week on alternate days for 12 weeks. The Unified Parkinson's Disease Rating Scale (UPDRS) (parts II and III), Berg Balance Scale (BBS), and Activities-specific Balance Confidence (ABC) Scale were used as outcome measures for motor function, balance, and ADLs. The baseline, 6th, and 12th weeks of treatment were assessed, with a 16th week follow-up to measure retention. The data was analysed using SPSS 24.
   Results: The experimental group showed significant improvement in motor function than the control group on the UPDRS part III, with 32.45 +/- 3.98 vs. 31.86 +/- 4.62 before and 15.05 +/- 7.16 vs. 25.52 +/- 7.36 at 12-weeks, and a p-value < 0.001. At 12 weeks, the experimental group's BBS scores improved from 38.95 +/- 3.23 to 51.36 +/- 2.83, with p-value < 0.001. At 12 weeks, the experimental group's balance confidence improved considerably, from 59.26 +/- 5.87to 81.01 +/- 6.14, with a p-value of < 0.001. The experimental group's ADL scores improved as well, going from 22.00 +/- 4.64 to 13.07 +/- 4.005 after 12 weeks, with a p-value of < 0.001.
   Conclusion: VR with MI techniques in addition to routine PT significantly improved motor function, balance, and ADLs in PD patients compared to PT alone.
C1 [Kashif, Muhammad; Ahmad, Ashfaq; Bandpei, Muhammad Ali Mohseni; Gilani, Syed Amir; Hanif, Asif] Unv Lahore, Fac Allied Hlth Sci, Univ Inst Phys Therapy, 1 KM Def Rd, Lahore 4200, Pakistan.
   [Kashif, Muhammad; Iram, Humaira] Riphah Int Univ, Riphah Coll Rehabil & Allied Hlth Sci, Faisalabad Campus, Faisalabad, Pakistan.
RP Kashif, M (corresponding author), Unv Lahore, Fac Allied Hlth Sci, Univ Inst Phys Therapy, 1 KM Def Rd, Lahore 4200, Pakistan.; Kashif, M (corresponding author), Riphah Int Univ, Riphah Coll Rehabil & Allied Hlth Sci, Faisalabad Campus, Faisalabad, Pakistan.
EM kashif.shaffi@gmail.com
RI Iram, Dr'Humaira/KEI-1552-2024; Ahmad, Ashfaq/IUM-8419-2023; Gilani,
   Syed Amir/A-9458-2019; Hanif, Asif/AAL-2249-2020
OI Gilani, Syed Amir/0000-0002-2996-0764; Hanif, Asif/0000-0002-2670-6402
CR Abraham A, 2021, BRAIN SCI, V11, DOI 10.3390/brainsci11020185
   Akiduki H, 2003, NEUROSCI LETT, V340, P197, DOI 10.1016/S0304-3940(03)00098-3
   Angst F, 2017, J CLIN EPIDEMIOL, V82, P128, DOI 10.1016/j.jclinepi.2016.11.016
   Au KL, 2020, NEUROLOGY, V94
   Barcala Luciana, 2011, Fisioter. mov., V24, P337
   Barry G, 2014, J NEUROENG REHABIL, V11, DOI [10.1186/1743-0003-11-60, 10.1186/1743-0003-11-33]
   Blaszczyk JW, 2007, EXP BRAIN RES, V183, P107, DOI 10.1007/s00221-007-1024-y
   Camicioli R, 2001, MOVEMENT DISORD, V16, P33, DOI 10.1002/1531-8257(200101)16:1<33::AID-MDS1014>3.0.CO;2-W
   Carpinella I, 2017, ARCH PHYS MED REHAB, V98, P622, DOI 10.1016/j.apmr.2016.11.003
   Chen Y, 2020, PHYS THER, V100, P933, DOI 10.1093/ptj/pzaa042
   Cianci H, 2004, Parkinson's disease: fitness counts
   Cikajlo I, 2019, J NEUROENG REHABIL, V16, DOI 10.1186/s12984-019-0601-1
   Copay AG, 2007, SPINE J, V7, P541, DOI 10.1016/j.spinee.2007.01.008
   Corbetta D, 2015, J PHYSIOTHER, V61, P117, DOI 10.1016/j.jphys.2015.05.017
   Cuthbert JP, 2014, BRAIN INJURY, V28, P181, DOI 10.3109/02699052.2013.860475
   Da Yap BW, 2019, CLIN J PAIN, V35, P87, DOI 10.1097/AJP.0000000000000648
   Dal Bello-Haas V, 2011, PHYSIOTHER CAN, V63, P47, DOI 10.3138/ptc.2009-08
   De Keersmaecker E, 2019, NEUROREHABILITATION, V44, P43, DOI 10.3233/NRE-182551
   Descombes S, 2001, NEUROLOGY, V56, P1239, DOI 10.1212/WNL.56.9.1239
   Dickstein R, 2007, PHYS THER, V87, P942, DOI 10.2522/ptj.20060331
   Dorsey ER, 2016, MOVEMENT DISORD, V31, P1258, DOI 10.1002/mds.26744
   Mendes FAD, 2012, PHYSIOTHERAPY, V98, P217, DOI 10.1016/j.physio.2012.06.001
   Feng H, 2019, MED SCI MONITOR, V25, P4186, DOI 10.12659/MSM.916455
   Fereshtehnejad SM, 2019, BRAIN, V142, P2051, DOI 10.1093/brain/awz111
   Gandolfi M, 2017, BIOMED RES INT, V2017, DOI 10.1155/2017/7962826
   Gatica Rojas Valeska, 2010, Int. J. Morphol., V28, P303
   Gowda AS, 2021, CUREUS J MED SCIENCE, V13, DOI 10.7759/cureus.14001
   Hanakawa T, 2016, NEUROSCI RES, V104, P56, DOI 10.1016/j.neures.2015.11.003
   Herz NB, 2013, PARKINSONISM RELAT D, V19, P1039, DOI 10.1016/j.parkreldis.2013.07.014
   Isernia S, 2020, FRONT NEUROL, V11, DOI 10.3389/fneur.2020.00846
   Jankovic J., BRADLEYS NEUROLOGY C, V2021, P310
   Kashif M, 2021, NEURODEGENER DIS, V20, P90, DOI 10.1159/000511916
   Keus SHJ, 2007, MOVEMENT DISORD, V22, P451, DOI 10.1002/mds.21244
   Killane I, 2015, IEEE J BIOMED HEALTH, V19, P1855, DOI 10.1109/JBHI.2015.2479625
   Kim A, 2017, J NEUROENG REHABIL, V14, DOI 10.1186/s12984-017-0225-2
   Kim T, 2017, FRONT HUM NEUROSCI, V11, DOI 10.3389/fnhum.2017.00499
   Kobelt M, 2018, FRONT PSYCHOL, V9, DOI 10.3389/fpsyg.2018.00597
   Liao YY, 2015, INT J GERONTOL, V9, P190, DOI 10.1016/j.ijge.2014.06.007
   Chen LN, 2020, AM J PHYS MED REHAB, V99, P917, DOI 10.1097/PHM.0000000000001447
   LoJacono C.T., 2018, Journal of Motor Learning and Development, V6, P234, DOI [DOI 10.1123/JMLD.2017-0019, 10.1123/jmld.2017-0019]
   Louis ED, 1996, MOVEMENT DISORD, V11, P185, DOI 10.1002/mds.870110212
   Loureiro Ana Paula Cunha, 2012, Fisioter. mov., V25, P659
   Mak MK, 2017, NAT REV NEUROL, V13, P689, DOI 10.1038/nrneurol.2017.128
   Martin JA, 2019, NEUROIMAGE-CLIN, V22, DOI 10.1016/j.nicl.2019.101784
   MARTINEZMARTIN P, 1994, MOVEMENT DISORD, V9, P76, DOI 10.1002/mds.870090112
   Meldrum D, 2015, ARCH PHYS MED REHAB, V96, P1319, DOI 10.1016/j.apmr.2015.02.032
   Mirelman A, 2016, LANCET, V388, P1170, DOI 10.1016/S0140-6736(16)31325-3
   Mirelman A, 2013, MOVEMENT DISORD, V28, P1597, DOI 10.1002/mds.25670
   Mirelman A, 2011, J GERONTOL A-BIOL, V66, P234, DOI 10.1093/gerona/glq201
   Mittelstaedt JM, 2019, VIRTUAL REAL-LONDON, V23, P143, DOI 10.1007/s10055-018-0370-3
   Moiz JA, 2017, CLIN INTERV AGING, V12, P645, DOI 10.2147/CIA.S133523
   Morris ME, 2000, PHYS THER, V80, P578, DOI 10.1093/ptj/80.6.578
   Moshref-Razavi S, 2017, SALMAND, V12, P288, DOI 10.21859/sija.12.3.288
   Nallegowda M, 2004, AM J PHYS MED REHAB, V83, P898, DOI 10.1097/01.PHM.0000146505.18244.43
   Nuic D, 2018, J NEUROENG REHABIL, V15, DOI 10.1186/s12984-018-0375-x
   Ong DSM, 2021, TECHNOL HEALTH CARE, V29, P15, DOI 10.3233/THC-202333
   Oostra KM, 2016, Mental Practice through motor imagery in gait rehabilitation following acquired brain injury
   Paivio A, 1985, Can J Appl Sport Sci, V10, p22S
   Pompeu JE, 2014, PHYSIOTHERAPY, V100, P162, DOI 10.1016/j.physio.2013.10.003
   Pompeu JE, 2012, PHYSIOTHERAPY, V98, P196, DOI 10.1016/j.physio.2012.06.004
   Qutubuddin AA, 2005, ARCH PHYS MED REHAB, V86, P789, DOI 10.1016/j.apmr.2004.11.005
   Ravi DK, 2017, PHYSIOTHERAPY, V103, P245, DOI 10.1016/j.physio.2016.08.004
   Ribas CG, 2017, PARKINSONISM RELAT D, V38, P13, DOI 10.1016/j.parkreldis.2017.02.006
[truncated: 4,064,805 more chars]
